# Supplementary material for: Identification of small RNAs in extracellular vesicles from the commensal yeast Malassezia sympodialis
Source: Sci Rep. 2017 Jan 4;7:39742. doi: 10.1038/srep39742 (PMC5209728; doi:10.1038/srep39742)
Supplement: Supplementary Table S3 [file srep39742-s2.xls]

## Sheet: EXONS
Supplementary Table S3. Read counts for exon regions according to the annotation from Zhu Y et al (manuscript submitted).
ID	LOCATION	LENGTH	pH 5.5	pH 5.5	pH 5.5	pH 5.5	pH 5.5	AVG pH 5.5	pH 6.1	pH 6.1	pH 6.1	pH 6.1	pH 6.1	AVG pH 6.1
			2726_S1	2726_S3	2726_S9	2726_S10	2726_S12		2726_S4	2726_S5	2726_S6	2726_S7	2726_S11
1	chr2:1074639:1074807:169	169	0	0	0	0	0	0	2	1	0	0	0	0.25
2	chr2:1074832:1074978:147	147	0	0	1	0	0	0.2	0	0	0	0	0	0
3	chr2:1075003:1075119:117	117	0	0	0	0	0	0	0	0	0	0	0	0
4	chr2:1074518:1074615:98	98	0	0	1	0	0	0.2	0	1	1	1	1	1
5	chr2:1159922:1159957:36	36	0	0	0	0	0	0	0	0	0	0	0	0
6	chr2:1159990:1160276:287	287	0	0	0	0	0	0	0	0	1	0	1	0.5
7	chr2:1159681:1159889:209	209	0	0	0	0	0	0	0	0	0	0	1	0.25
8	chr2:901675:902111:437	437	0	0	0	0	2	0.4	0	2	1	0	0	0.75
9	chr2:902136:902207:72	72	0	0	0	0	0	0	0	0	0	0	0	0
10	chr2:1202920:1203173:254	254	0	0	0	0	1	0.2	0	0	0	0	0	0
11	chr2:1202537:1202887:351	351	0	1	0	1	0	0.4	0	0	0	0	0	0
12	chr2:739625:740351:727	727	1	0	1	1	0	0.6	0	0	0	0	1	0.25
13	chr2:1341231:1342079:849	849	8	8	13	7	12	9.6	4	12	5	10	8	8.75
14	chr2:668034:669362:1329	1329	4	6	4	4	2	4	7	9	0	3	4	4
15	chr2:950063:950780:718	718	0	1	0	0	0	0.2	0	1	4	2	0	1.75
16	chr2:951566:952101:536	536	0	2	5	1	3	2.2	4	8	4	2	1	3.75
17	chr2:950805:951542:738	738	0	1	0	1	1	0.6	1	0	2	0	2	1
18	chr2:1085671:1088136:2466	2466	0	0	1	2	2	1	0	2	2	2	0	1.5
19	chr2:970826:971008:183	183	0	0	0	0	0	0	0	0	0	0	0	0
20	chr2:969024:970802:1779	1779	2	4	2	1	7	3.2	3	5	4	3	0	3
21	chr2:1221786:1222660:875	875	3	2	0	2	1	1.6	3	5	5	3	0	3.25
22	chr2:1221739:1221760:22	22	0	0	0	0	0	0	0	0	0	0	0	0
23	chr2:724842:726253:1412	1412	4	3	4	4	1	3.2	1	3	4	1	3	2.75
24	chr2:724381:724546:166	166	0	0	1	0	0	0.2	0	0	0	0	0	0
25	chr2:724573:724818:246	246	0	0	0	1	0	0.2	0	1	1	0	1	0.75
26	chr2:1316707:1318577:1871	1871	1	1	0	1	1	0.8	1	1	0	1	2	1
27	chr2:1323060:1323165:106	106	0	0	0	0	0	0	0	0	0	0	0	0
28	chr2:1322486:1322686:201	201	0	0	1	0	0	0.2	0	0	0	0	0	0
29	chr2:1322918:1323036:119	119	0	0	0	0	0	0	0	0	0	0	0	0
30	chr2:1322713:1322892:180	180	0	0	0	0	0	0	0	0	1	0	0	0.25
31	chr2:1266659:1266729:71	71	0	0	0	0	0	0	0	0	0	0	0	0
32	chr2:1266758:1266986:229	229	0	0	0	0	0	0	0	0	0	0	0	0
33	chr2:1267017:1267650:634	634	0	0	0	1	1	0.4	1	0	0	0	0	0
34	chr2:772449:772619:171	171	0	0	0	0	1	0.2	0	0	0	0	0	0
35	chr2:772643:772702:60	60	0	0	0	0	0	0	0	0	0	0	0	0
36	chr2:771991:772425:435	435	0	0	0	0	0	0	0	0	0	0	0	0
37	chr2:772728:772897:170	170	0	0	0	0	0	0	0	0	1	0	0	0.25
38	chr2:1217940:1218751:812	812	1	0	0	0	2	0.6	0	2	2	1	3	2
39	chr2:1218777:1219896:1120	1120	0	0	0	2	2	0.8	1	1	0	1	0	0.5
40	chr2:1293635:1294918:1284	1284	0	4	4	2	2	2.4	12	8	3	5	5	5.25
41	chr2:1206230:1206398:169	169	0	0	0	0	0	0	0	0	0	0	0	0
42	chr2:1203318:1206201:2884	2884	45	44	35	63	70	51.4	43	126	66	29	62	70.75
43	chr2:880124:880879:756	756	2	2	0	1	0	1	1	1	2	0	0	0.75
44	chr2:764216:766217:2002	2002	10	6	6	21	7	10	6	17	11	6	13	11.75
45	chr2:764153:764192:40	40	0	0	0	0	0	0	0	0	0	0	0	0
46	chr2:766244:766550:307	307	0	0	0	0	0	0	0	0	1	0	0	0.25
47	chr2:1151792:1156336:4545	4545	3	6	5	1	7	4.4	2	3	1	4	4	3
48	chr2:691094:691632:539	539	0	0	0	2	0	0.4	0	0	0	2	0	0.5
49	chr2:691661:691791:131	131	3	1	3	2	3	2.4	2	3	15	0	13	7.75
50	chr2:691014:691068:55	55	0	0	0	0	0	0	0	0	0	0	0	0
51	chr2:691816:691894:79	79	0	0	0	0	0	0	0	0	0	0	0	0
52	chr2:1324797:1325579:783	783	0	1	0	0	0	0.2	0	1	0	0	0	0.25
53	chr2:1356156:1358291:2136	2136	4	0	3	4	1	2.4	3	5	3	3	1	3
54	chr2:1334069:1336225:2157	2157	4	1	5	0	1	2.2	3	5	3	0	0	2
55	chr2:1146792:1148403:1612	1612	45	2	75	4	1	25.4	2	6	1	35	3	11.25
56	chr2:1146165:1146247:83	83	0	0	0	0	0	0	0	0	0	1	0	0.25
57	chr2:1144665:1146080:1416	1416	2	0	6	9	2	3.8	2	1	6	0	5	3
58	chr2:1146273:1146766:494	494	2	0	0	1	0	0.6	0	0	2	0	1	0.75
59	chr2:1146108:1146136:29	29	0	0	0	0	0	0	0	0	0	0	0	0
60	chr2:1247054:1247224:171	171	0	0	0	0	0	0	0	0	0	0	0	0
61	chr2:1247799:1248393:595	595	0	0	0	0	0	0	0	1	0	0	1	0.5
62	chr2:1247248:1247772:525	525	23	24	46	19	37	29.8	18	48	23	10	18	24.75
63	chr2:1246973:1247027:55	55	0	0	1	0	0	0.2	0	0	0	0	0	0
64	chr2:1225897:1227189:1293	1293	3	1	1	5	2	2.4	6	7	2	6	3	4.5
65	chr2:656742:656828:87	87	0	0	0	0	0	0	0	0	0	0	0	0
66	chr2:654553:656715:2163	2163	1	2	27	1	1	6.4	31	6	3	5	26	10
67	chr2:805842:806099:258	258	1	0	0	0	0	0.2	0	0	0	0	0	0
68	chr2:806127:807226:1100	1100	0	0	0	1	1	0.4	0	2	0	0	0	0.5
69	chr2:1347591:1347893:303	303	0	0	1	0	0	0.2	0	0	0	0	0	0
70	chr2:1347918:1349383:1466	1466	12	8	15	10	15	12	10	14	7	6	18	11.25
71	chr2:846165:846190:26	26	0	0	0	0	0	0	0	0	0	0	0	0
72	chr2:844843:845074:232	232	4	3	0	9	4	4	0	4	2	2	3	2.75
73	chr2:846097:846136:40	40	0	0	0	0	0	0	0	0	0	0	0	0
74	chr2:845550:846068:519	519	0	0	1	0	3	0.8	0	5	1	1	1	2
75	chr2:845104:845522:419	419	2	2	2	3	1	2	0	2	2	2	1	1.75
76	chr2:831384:833920:2537	2537	7	8	7	4	8	6.8	7	10	5	6	5	6.5
77	chr2:753059:754704:1646	1646	22	21	27	8	51	25.8	4	22	13	31	12	19.5
78	chr2:752685:753034:350	350	1	0	0	5	1	1.4	0	4	1	0	0	1.25
79	chr2:1132884:1133896:1013	1013	1	0	1	0	0	0.4	0	0	0	0	0	0
80	chr2:1134068:1134153:86	86	0	0	0	0	0	0	0	0	0	0	0	0
81	chr2:1133920:1134042:123	123	0	0	0	0	0	0	1	0	0	0	0	0
82	chr2:1042856:1042958:103	103	0	0	0	0	0	0	0	0	1	0	0	0.25
83	chr2:1043073:1043104:32	32	0	0	0	0	0	0	0	0	0	0	0	0
84	chr2:1042983:1043018:36	36	0	0	0	0	0	0	0	0	0	0	0	0
85	chr2:1043270:1043298:29	29	1	0	0	0	0	0.2	0	0	1	0	0	0.25
86	chr2:1041668:1042167:500	500	1	0	0	0	0	0.2	0	0	0	0	0	0
87	chr2:1042193:1042831:639	639	2	2	0	2	1	1.4	0	0	3	1	0	1
88	chr2:1043042:1043048:7	7	0	0	0	0	0	0	0	0	0	0	0	0
89	chr2:1043128:1043245:118	118	0	0	0	0	0	0	0	0	0	0	0	0
90	chr2:1180069:1180272:204	204	0	0	0	0	0	0	0	0	0	0	0	0
91	chr2:1180414:1180473:60	60	0	0	0	0	0	0	0	0	0	0	0	0
92	chr2:1180500:1181309:810	810	0	0	0	3	1	0.8	0	0	0	1	0	0.25
93	chr2:1180298:1180388:91	91	0	0	0	0	0	0	0	0	0	0	0	0
94	chr2:1180030:1180043:14	14	0	0	0	0	0	0	0	0	0	0	0	0
95	chr2:1172632:1174095:1464	1464	5	3	3	5	0	3.2	4	2	1	1	1	1.25
96	chr2:1095529:1095615:87	87	0	0	0	0	0	0	0	0	0	0	0	0
97	chr2:1095453:1095504:52	52	0	0	0	0	0	0	0	0	0	0	0	0
98	chr2:1095088:1095150:63	63	0	0	0	0	0	0	0	0	0	0	0	0
99	chr2:1096066:1096234:169	169	0	0	0	0	0	0	0	0	0	0	0	0
100	chr2:1095828:1096037:210	210	0	4	3	2	2	2.2	2	4	1	2	3	2.5
101	chr2:1095176:1095189:14	14	0	0	0	0	0	0	0	0	0	0	0	0
102	chr2:1094514:1095063:550	550	4	0	1	1	2	1.6	1	1	4	1	4	2.5
103	chr2:1095217:1095428:212	212	0	1	0	2	0	0.6	0	1	0	0	1	0.5
104	chr2:1095644:1095802:159	159	0	3	2	0	1	1.2	3	2	3	1	1	1.75
105	chr2:997573:998101:529	529	0	0	0	0	0	0	1	0	0	0	0	0
106	chr2:997391:997440:50	50	0	0	0	0	0	0	0	0	0	0	3	0.75
107	chr2:997466:997541:76	76	0	0	1	0	0	0.2	0	0	0	0	1	0.25
108	chr2:681463:682170:708	708	3	1	2	0	3	1.8	4	1	1	0	3	1.25
109	chr2:681186:681428:243	243	0	0	0	0	1	0.2	0	0	0	1	0	0.25
110	chr2:1029325:1031591:2267	2267	0	6	5	5	5	4.2	6	7	6	10	3	6.5
111	chr2:1031617:1031719:103	103	0	0	0	0	0	0	0	0	0	0	1	0.25
112	chr2:978564:979563:1000	1000	0	0	0	1	6	1.4	2	4	4	4	0	3
113	chr2:978227:978386:160	160	0	0	2	0	1	0.6	0	0	0	0	0	0
114	chr2:979592:979730:139	139	0	0	0	0	0	0	0	0	0	0	0	0
115	chr2:978414:978539:126	126	1	0	0	0	0	0.2	0	0	0	0	0	0
116	chr2:656853:657002:150	150	1	0	2	1	1	1	0	0	0	0	1	0.25
117	chr2:657040:657287:248	248	0	0	1	1	0	0.4	0	0	0	0	2	0.5
118	chr2:657315:659956:2642	2642	9	4	1	0	2	3.2	3	1	3	3	5	3
119	chr2:1353778:1354581:804	804	2	2	2	3	2	2.2	3	0	3	1	0	1
120	chr2:772929:773873:945	945	1	2	0	3	0	1.2	0	3	0	0	0	0.75
121	chr2:731316:732877:1562	1562	1	12	1	3	28	9	15	28	5	28	29	22.5
122	chr2:1161048:1162442:1395	1395	0	1	0	0	2	0.6	0	1	1	0	0	0.5
123	chr2:1250264:1252744:2481	2481	4	3	1	1	2	2.2	1	3	3	5	1	3
124	chr2:1252768:1253031:264	264	0	0	0	0	0	0	0	0	0	0	0	0
125	chr2:834139:834336:198	198	0	0	0	0	0	0	0	0	0	0	0	0
126	chr2:834360:836461:2102	2102	3	1	1	3	5	2.6	4	5	1	1	4	2.75
127	chr2:834031:834114:84	84	0	0	0	0	0	0	0	0	0	0	0	0
128	chr2:726439:726503:65	65	0	0	0	0	0	0	0	0	0	0	0	0
129	chr2:726369:726407:39	39	0	0	0	0	0	0	0	0	0	0	0	0
130	chr2:726532:727902:1371	1371	1	3	1	2	0	1.4	3	2	0	2	3	1.75
131	chr2:1097112:1098167:1056	1056	2	0	2	2	4	2	0	1	4	0	6	2.75
132	chr2:1096746:1097084:339	339	0	0	0	0	0	0	0	0	0	0	1	0.25
133	chr2:1096711:1096722:12	12	0	0	0	0	0	0	0	0	0	0	0	0
134	chr2:1309061:1312613:3553	3553	9	69	17	60	48	40.6	27	137	13	41	46	59.25
135	chr2:1296220:1297935:1716	1716	3	5	5	0	6	3.8	5	3	2	6	4	3.75
136	chr2:1220006:1220113:108	108	0	0	0	0	0	0	0	0	0	0	0	0
137	chr2:1219950:1219982:33	33	0	0	0	0	0	0	0	0	0	0	0	0
138	chr2:1220142:1221635:1494	1494	11	10	12	6	9	9.6	8	16	6	9	8	9.75
139	chr2:1332621:1333976:1356	1356	2	2	0	2	1	1.4	0	4	0	0	2	1.5
140	chr2:976758:977741:984	984	299	530	421	398	431	415.8	500	577	410	341	359	421.75
141	chr2:1062067:1066728:4662	4662	3	3	4	6	5	4.2	5	8	6	7	5	6.5
142	chr2:1066755:1066812:58	58	0	0	0	0	0	0	0	0	0	0	0	0
143	chr2:804063:804336:274	274	0	0	0	0	3	0.6	1	2	0	1	0	0.75
144	chr2:801415:804038:2624	2624	106	82	5	112	1	61.2	72	169	120	3	3	73.75
145	chr2:693678:696095:2418	2418	2	3	2	3	3	2.6	1	6	2	1	2	2.75
146	chr2:1027290:1029446:2157	2157	1	0	1	6	1	1.8	2	6	1	2	3	3
147	chr2:676860:677116:257	257	0	0	0	0	1	0.2	0	0	0	1	0	0.25
148	chr2:676386:676674:289	289	1288	303	605	1315	257	753.6	234	481	643	711	847	670.5
149	chr2:676704:676835:132	132	0	0	1	1	1	0.6	0	0	1	0	0	0.25
150	chr2:932373:932514:142	142	0	0	0	0	0	0	0	0	0	0	0	0
151	chr2:932538:934529:1992	1992	1	4	4	2	4	3	0	3	3	3	1	2.5
152	chr2:934553:934681:129	129	0	0	0	0	0	0	0	0	0	0	1	0.25
153	chr2:932338:932348:11	11	0	0	0	0	0	0	0	0	0	0	0	0
154	chr2:934705:934767:63	63	0	0	0	0	0	0	0	0	0	0	0	0
155	chr2:932259:932315:57	57	0	0	1	0	0	0.2	0	0	0	0	0	0
156	chr2:948345:948484:140	140	0	0	0	0	0	0	0	0	0	0	0	0
157	chr2:948515:948602:88	88	1	2	0	0	2	1	2	1	2	1	1	1.25
158	chr2:948252:948307:56	56	0	0	0	0	0	0	0	0	0	0	0	0
159	chr2:948630:950013:1384	1384	1	1	1	3	1	1.4	1	2	2	0	2	1.5
160	chr2:746791:746827:37	37	0	0	0	0	0	0	0	0	0	0	0	0
161	chr2:746876:746950:75	75	0	0	0	0	0	0	0	0	0	0	0	0
162	chr2:746976:747208:233	233	0	0	0	0	0	0	0	0	0	0	0	0
163	chr2:745766:746534:769	769	5	2	3	1	0	2.2	4	5	1	4	1	2.75
164	chr2:746561:746765:205	205	0	0	0	0	0	0	0	0	0	0	0	0
165	chr2:1186105:1186811:707	707	1	0	1	0	1	0.6	2	0	1	0	1	0.5
166	chr2:1185386:1186079:694	694	1	0	0	0	0	0.2	0	0	0	0	0	0
167	chr2:1184946:1185359:414	414	0	0	0	0	0	0	0	0	0	1	0	0.25
168	chr2:899396:900323:928	928	1	1	1	1	1	1	0	1	1	0	0	0.5
169	chr2:900776:901200:425	425	0	1	0	2	0	0.6	1	0	0	0	1	0.25
170	chr2:900347:900751:405	405	0	0	0	0	0	0	0	1	1	0	2	1
171	chr2:697668:699856:2189	2189	251	229	54	41	63	127.6	55	286	205	205	122	204.5
172	chr2:992269:993974:1706	1706	6	6	2	0	5	3.8	0	5	2	0	2	2.25
173	chr2:716894:718492:1599	1599	27	13	40	28	19	25.4	18	36	41	25	23	31.25
174	chr2:1271820:1273331:1512	1512	1	3	1	0	0	1	3	2	1	1	1	1.25
175	chr2:799257:799273:17	17	0	0	0	0	0	0	0	0	0	0	0	0
176	chr2:799298:800647:1350	1350	3	1	1	6	2	2.6	2	1	1	0	2	1
177	chr2:800672:800697:26	26	0	0	0	0	0	0	0	0	0	0	0	0
178	chr2:863823:865265:1443	1443	1128	944	508	1098	919	919.4	368	2107	1613	788	862	1342.5
179	chr2:1178092:1178208:117	117	0	0	0	0	0	0	0	0	0	0	0	0
180	chr2:1178535:1178913:379	379	0	0	0	0	1	0.2	0	0	0	1	1	0.5
181	chr2:1178328:1178509:182	182	0	0	0	0	0	0	0	0	0	0	0	0
182	chr2:1178238:1178301:64	64	0	0	0	0	0	0	0	0	0	0	0	0
183	chr2:789373:791167:1795	1795	4	4	6	2	3	3.8	3	5	4	6	3	4.5
184	chr2:762288:762300:13	13	0	0	0	0	0	0	0	0	0	0	0	0
185	chr2:761692:761912:221	221	0	0	0	0	0	0	0	0	0	0	0	0
186	chr2:761936:762232:297	297	0	0	0	1	0	0.2	0	0	1	0	0	0.25
187	chr2:734969:736585:1617	1617	2	1	0	2	3	1.6	1	0	4	1	3	2
188	chr2:1349415:1350860:1446	1446	9	4	2	8	5	5.6	2	5	8	11	4	7
189	chr2:771863:772013:151	151	0	1	0	0	0	0.2	0	0	0	0	0	0
190	chr2:771464:771545:82	82	0	0	0	0	0	0	0	0	0	0	0	0
191	chr2:771640:771836:197	197	0	0	2	0	3	1	0	1	0	0	0	0.25
192	chr2:771575:771603:29	29	0	0	0	0	0	0	0	0	0	0	0	0
193	chr2:963597:965978:2382	2382	8	15	11	10	9	10.6	13	13	9	10	17	12.25
194	chr2:771182:771287:106	106	0	0	0	0	0	0	0	0	0	0	0	0
195	chr2:771137:771147:11	11	0	0	0	0	0	0	0	0	0	0	0	0
196	chr2:769144:771108:1965	1965	1	0	0	5	1	1.4	1	0	4	4	1	2.25
197	chr2:940129:941455:1327	1327	0	1	0	1	1	0.6	1	1	0	0	0	0.25
198	chr2:662774:663418:645	645	3	1	4	1	3	2.4	5	11	1	2	5	4.75
199	chr2:1322999:1323417:419	419	0	0	0	1	2	0.6	0	1	3	1	0	1.25
200	chr2:1323448:1323544:97	97	0	0	0	0	0	0	0	0	0	0	0	0
201	chr2:1323571:1323833:263	263	0	0	0	0	0	0	0	0	0	0	0	0
202	chr2:1195130:1196631:1502	1502	1	0	1	1	3	1.2	0	3	2	0	1	1.5
203	chr2:986318:990091:3774	3774	157	74	124	130	106	118.2	54	172	180	111	121	146
204	chr2:1278825:1280582:1758	1758	2880	2670	2937	2992	3708	3037.4	2706	4653	3359	3376	3108	3624
205	chr2:732889:733211:323	323	0	0	0	1	0	0.2	1	1	0	0	0	0.25
206	chr2:733239:733434:196	196	1	0	1	0	0	0.4	1	0	0	0	0	0
207	chr2:778099:779396:1298	1298	3	1	0	3	0	1.4	3	3	1	1	2	1.75
208	chr2:777809:778072:264	264	1	0	0	0	0	0.2	1	0	0	0	1	0.25
209	chr2:1222739:1225840:3102	3102	16	99	94	18	15	48.4	77	44	13	161	68	71.5
210	chr2:1324081:1324978:898	898	84	41	124	8	4	52.2	47	146	71	54	3	68.5
211	chr2:1323712:1324056:345	345	1	0	0	0	0	0.2	0	0	0	0	0	0
212	chr2:852973:855249:2277	2277	4	1	3	1	2	2.2	4	1	2	1	2	1.5
213	chr2:1006809:1007780:972	972	3	4	2	9	2	4	2	8	3	10	5	6.5
214	chr2:926629:927267:639	639	1054	960	1388	537	1154	1018.6	714	1020	880	898	726	881
215	chr2:1317859:1317898:40	40	0	0	0	0	0	0	0	1	0	0	0	0.25
216	chr2:1317928:1318019:92	92	0	0	0	0	0	0	0	0	0	0	0	0
217	chr2:1318203:1319501:1299	1299	19	13	12	5	4	10.6	3	21	16	10	15	15.5
218	chr2:1318046:1318177:132	132	0	0	0	0	1	0.2	1	1	0	1	0	0.5
219	chr2:1350925:1353342:2418	2418	4	1	1	1	1	1.6	1	2	2	1	1	1.5
220	chr2:836411:836452:42	42	0	0	0	0	0	0	1	0	0	0	0	0
221	chr2:836478:839045:2568	2568	3	3	2	0	8	3.2	5	5	3	5	2	3.75
222	chr2:1167540:1171441:3902	3902	271	217	270	381	358	299.4	343	486	333	258	337	353.5
223	chr2:1058774:1058790:17	17	0	0	0	0	0	0	0	0	0	0	0	0
224	chr2:1058198:1058340:143	143	0	0	0	0	0	0	0	0	0	0	0	0
225	chr2:1058525:1058745:221	221	0	0	0	0	0	0	0	0	0	0	1	0.25
226	chr2:1058369:1058499:131	131	0	0	0	0	0	0	0	0	0	0	0	0
227	chr2:1057921:1058051:131	131	1	0	0	0	1	0.4	1	0	0	1	2	0.75
228	chr2:1058085:1058166:82	82	36	18	23	15	17	21.8	11	30	0	0	18	12
229	chr2:1058825:1060363:1539	1539	3	5	8	3	4	4.6	5	6	10	3	6	6.25
230	chr2:1162883:1162980:98	98	0	0	0	0	0	0	0	0	0	0	0	0
231	chr2:1163005:1163921:917	917	0	0	1	0	0	0.2	0	0	0	0	1	0.25
232	chr2:1184739:1185115:377	377	0	0	0	0	0	0	0	0	0	0	1	0.25
233	chr2:1184456:1184709:254	254	1	0	0	0	1	0.4	0	0	0	0	0	0
234	chr2:1184384:1184394:11	11	0	0	0	0	0	0	0	0	0	0	0	0
235	chr2:981287:982741:1455	1455	4	4	5	6	4	4.6	7	4	2	0	3	2.25
236	chr2:1110226:1113097:2872	2872	1	3	4	4	1	2.6	1	0	3	1	2	1.5
237	chr2:1113121:1113614:494	494	0	0	1	0	0	0.2	0	1	0	0	0	0.25
238	chr2:700128:702655:2528	2528	6	13	14	13	6	10.4	6	4	14	11	5	8.5
239	chr2:1051020:1051334:315	315	0	0	1	1	0	0.4	1	2	0	0	0	0.5
240	chr2:1051776:1051850:75	75	0	0	0	0	0	0	0	0	0	0	0	0
241	chr2:1051360:1051749:390	390	1	0	1	0	1	0.6	1	0	0	0	0	0
242	chr2:919962:920913:952	952	1	1	1	3	3	1.8	3	1	1	2	0	1
243	chr2:920951:921136:186	186	0	0	1	0	1	0.4	0	0	0	0	0	0
244	chr2:678425:679112:688	688	6	3	3	3	5	4	3	12	2	2	4	5
245	chr2:719345:721084:1740	1740	5	1	0	2	2	2	5	0	0	1	1	0.5
246	chr2:759439:759652:214	214	1	0	0	0	0	0.2	0	0	1	0	1	0.5
247	chr2:759677:760827:1151	1151	102	1	40	63	91	59.4	1	1	1	74	1	19.25
248	chr2:1365279:1367405:2127	2127	6	0	11	11	5	6.6	3	8	9	4	4	6.25
249	chr2:1364840:1365253:414	414	1	1	0	0	1	0.6	0	3	1	0	1	1.25
250	chr2:1241762:1241860:99	99	0	0	0	0	0	0	1	0	0	0	0	0
251	chr2:1241886:1241925:40	40	0	0	0	0	0	0	0	0	0	0	0	0
252	chr2:1241494:1241737:244	244	0	0	0	0	0	0	0	0	0	0	0	0
253	chr2:1241949:1242208:260	260	5	4	10	5	3	5.4	1	5	2	4	2	3.25
254	chr2:1336451:1338648:2198	2198	5	6	5	14	5	7	1	8	6	4	7	6.25
255	chr2:1336301:1336426:126	126	0	0	0	0	0	0	0	0	0	0	0	0
256	chr2:871431:872800:1370	1370	4	4	5	8	6	5.4	3	5	5	0	3	3.25
257	chr2:760829:761650:822	822	0	0	1	3	1	1	0	0	0	2	1	0.75
258	chr2:1327877:1329187:1311	1311	3	5	6	0	1	3	2	3	1	2	2	2
259	chr2:1327741:1327851:111	111	0	0	0	0	0	0	0	0	0	0	0	0
260	chr2:818646:820796:2151	2151	6	3	2	13	4	5.6	6	12	2	2	2	4.5
261	chr2:1213243:1214960:1718	1718	3	1	0	0	0	0.8	0	2	3	1	1	1.75
262	chr2:1000006:1003000:2995	2995	4	3	2	2	3	2.8	0	5	3	2	1	2.75
263	chr2:1003027:1003331:305	305	0	0	0	0	1	0.2	0	0	0	0	0	0
264	chr2:827975:828538:564	564	7	1	4	4	2	3.6	2	7	4	2	5	4.5
265	chr2:828561:831197:2637	2637	3	0	0	1	2	1.2	4	2	6	1	3	3
266	chr2:1102689:1105577:2889	2889	14	15	14	23	17	16.6	14	30	16	13	17	19
267	chr2:807583:809359:1777	1777	8	1	5	7	1	4.4	7	0	2	1	2	1.25
268	chr2:807494:807544:51	51	1	0	0	1	0	0.4	0	0	1	0	0	0.25
269	chr2:1003447:1004607:1161	1161	1	1	3	1	0	1.2	0	0	0	0	1	0.25
270	chr2:1031974:1034907:2934	2934	7	19	25	13	10	14.8	11	25	15	10	16	16.5
271	chr2:1006613:1006937:325	325	0	0	0	0	0	0	0	0	0	0	0	0
272	chr2:1004453:1006586:2134	2134	31	42	35	42	43	38.6	32	50	42	33	25	37.5
273	chr2:1240472:1241452:981	981	2	0	3	1	1	1.4	1	1	0	0	1	0.5
274	chr2:955211:957288:2078	2078	12	15	4	9	4	8.8	2	11	4	1	2	4.5
275	chr2:954215:954586:372	372	3	6	4	3	4	4	4	1	0	0	2	0.75
276	chr2:954132:954189:58	58	0	0	0	0	0	0	1	0	0	0	0	0
277	chr2:951999:954019:2021	2021	597	35	37	59	429	231.4	223	511	67	423	58	264.75
278	chr2:954044:954107:64	64	0	0	0	0	0	0	0	1	0	0	0	0.25
279	chr2:916655:917026:372	372	1	1	1	0	1	0.8	1	0	1	0	0	0.25
280	chr2:917389:917673:285	285	0	1	1	0	1	0.6	1	1	0	0	1	0.5
281	chr2:917054:917358:305	305	0	0	0	0	0	0	0	0	0	0	0	0
282	chr2:1045688:1045765:78	78	1	0	0	0	0	0.2	0	0	0	0	0	0
283	chr2:1043425:1043477:53	53	0	0	0	0	0	0	0	0	0	0	0	0
284	chr2:1043579:1045663:2085	2085	7	9	3	7	6	6.4	5	11	10	6	8	8.75
285	chr2:1043506:1043551:46	46	0	0	0	0	0	0	0	0	0	0	0	0
286	chr2:1067588:1067779:192	192	0	0	0	0	0	0	0	0	0	0	0	0
287	chr2:1067450:1067559:110	110	0	0	0	0	0	0	0	0	0	0	0	0
288	chr2:1066930:1067424:495	495	1	0	1	1	0	0.6	0	0	1	0	1	0.5
289	chr2:1067807:1067948:142	142	0	0	0	0	1	0.2	0	1	0	0	0	0.25
290	chr2:1192376:1193436:1061	1061	0	1	1	1	0	0.6	0	0	0	0	4	1
291	chr2:1192310:1192350:41	41	0	0	0	0	0	0	0	0	0	0	0	0
292	chr2:1280658:1287323:6666	6666	3	4	11	2	9	5.8	5	17	2	6	2	6.75
293	chr2:844178:844570:393	393	1	0	0	0	0	0.2	0	2	2	0	1	1.25
294	chr2:844597:844845:249	249	1	0	0	0	0	0.2	2	1	0	0	0	0.25
295	chr2:844143:844152:10	10	0	0	0	0	0	0	0	0	0	0	0	0
296	chr2:913092:913473:382	382	0	1	0	0	1	0.4	1	0	0	1	0	0.25
297	chr2:912022:912860:839	839	49	16	58	54	26	40.6	13	64	51	26	26	41.75
298	chr2:912885:913068:184	184	0	0	0	0	0	0	0	1	0	0	0	0.25
299	chr2:1208326:1209420:1095	1095	7	4	5	10	6	6.4	10	15	6	10	12	10.75
300	chr2:1256893:1258380:1488	1488	2	4	5	4	7	4.4	3	19	4	3	8	8.5
301	chr2:707423:708296:874	874	1	0	1	1	1	0.8	1	0	0	0	1	0.25
302	chr2:1163906:1166083:2178	2178	24	29	8	12	5	15.6	11	11	5	2	4	5.5
303	chr2:793362:794693:1332	1332	2	4	2	1	4	2.6	1	1	2	1	0	1
304	chr2:645709:646136:428	428	0	0	1	1	0	0.4	0	0	0	0	0	0
305	chr2:645073:645685:613	613	2	1	0	1	2	1.2	0	0	1	2	1	1
306	chr2:646161:646245:85	85	1	0	0	0	0	0.2	0	0	0	0	0	0
307	chr2:1151033:1151716:684	684	0	3	0	0	1	0.8	3	2	1	0	0	0.75
308	chr2:1149405:1151007:1603	1603	6	4	10	16	10	9.2	3	14	4	6	12	9
309	chr2:1256699:1256737:39	39	0	0	0	0	0	0	0	0	0	0	0	0
310	chr2:1255291:1256629:1339	1339	3	2	3	4	2	2.8	3	8	4	0	3	3.75
311	chr2:913595:913729:135	135	0	0	0	0	0	0	0	0	0	0	0	0
312	chr2:913761:914325:565	565	2	0	1	2	1	1.2	0	2	1	0	1	1
313	chr2:865466:865965:500	500	15	5	15	8	6	9.8	2	21	10	11	4	11.5
314	chr2:865991:866059:69	69	0	0	0	0	1	0.2	0	0	0	0	0	0
315	chr2:866084:867254:1171	1171	88	72	65	130	79	86.8	49	130	94	98	80	100.5
316	chr2:1160659:1160884:226	226	0	0	0	0	0	0	0	0	0	0	1	0.25
317	chr2:1159872:1160301:430	430	0	0	0	1	1	0.4	0	5	0	2	2	2.25
318	chr2:1160915:1161359:445	445	0	0	0	0	0	0	1	0	0	1	0	0.25
319	chr2:1160327:1160631:305	305	0	0	0	0	0	0	0	0	0	0	0	0
320	chr2:1060474:1062129:1656	1656	2	2	2	1	1	1.6	4	3	1	4	1	2.25
321	chr2:1277374:1277441:68	68	1	0	0	0	0	0.2	0	0	0	0	0	0
322	chr2:1277690:1277906:217	217	0	0	0	0	1	0.2	0	0	0	0	0	0
323	chr2:1277558:1277665:108	108	0	0	0	0	1	0.2	0	1	0	0	0	0.25
324	chr2:1277466:1277534:69	69	0	0	0	0	0	0	0	0	0	0	0	0
325	chr2:1176743:1177843:1101	1101	1	1	0	0	2	0.8	1	2	0	0	2	1
326	chr2:1177867:1178019:153	153	1	0	0	0	0	0.2	0	0	1	0	0	0.25
327	chr2:1174686:1174767:82	82	0	0	0	0	0	0	0	0	0	0	0	0
328	chr2:1174792:1174977:186	186	0	0	0	0	0	0	0	0	0	0	0	0
329	chr2:1175105:1176720:1616	1616	2	0	7	2	5	3.2	2	3	7	7	8	6.25
330	chr2:1175001:1175081:81	81	0	0	0	0	0	0	0	0	0	0	0	0
331	chr2:1215972:1217737:1766	1766	2	1	4	1	1	1.8	5	0	4	2	4	2.5
332	chr2:662292:662472:181	181	0	0	2	0	1	0.6	0	2	3	0	2	1.75
333	chr2:661886:662266:381	381	1	2	0	2	0	1	2	2	0	3	0	1.25
334	chr2:662497:662607:111	111	0	0	0	0	0	0	0	0	0	0	0	0
335	chr2:661554:661858:305	305	3	1499	66	104	105	355.4	1019	95	2389	2200	80	1191
336	chr2:702686:703567:882	882	0	3	3	0	7	2.6	0	3	0	6	0	2.25
337	chr2:1267893:1271819:3927	3927	5	3	9	7	9	6.6	1	8	3	7	5	5.75
338	chr2:1267807:1267869:63	63	0	0	0	0	0	0	0	0	0	0	0	0
339	chr2:1267664:1267783:120	120	0	0	0	1	0	0.2	0	0	2	0	1	0.75
340	chr2:741688:743570:1883	1883	12	7	11	6	8	8.8	4	9	6	3	8	6.5
341	chr2:711505:712846:1342	1342	2	1	2	1	1	1.4	2	2	3	0	0	1.25
342	chr2:712871:713016:146	146	0	0	0	0	0	0	0	0	0	0	0	0
343	chr2:859490:862054:2565	2565	6	5	5	1	2	3.8	6	8	2	4	0	3.5
344	chr2:1300494:1301017:524	524	2	2	0	0	1	1	2	1	0	0	0	0.25
345	chr2:1300273:1300468:196	196	1	2	1	3	3	2	3	2	1	1	0	1
346	chr2:1237185:1240421:3237	3237	3	5	2	3	0	2.6	5	7	4	4	2	4.25
347	chr2:1368549:1368644:96	96	0	0	0	0	0	0	0	0	0	0	0	0
348	chr2:1368669:1369089:421	421	0	1	1	1	0	0.6	1	0	0	1	0	0.25
349	chr2:1367408:1368525:1118	1118	1	2	1	0	0	0.8	0	0	2	1	0	0.75
350	chr2:664334:665115:782	782	0	0	1	1	0	0.4	0	2	0	0	0	0.5
351	chr2:665140:665257:118	118	0	0	0	0	0	0	0	0	0	0	0	0
352	chr2:663502:663951:450	450	0	0	0	0	0	0	0	0	0	0	0	0
353	chr2:663975:664311:337	337	1	0	0	1	1	0.6	0	0	3	1	0	1
354	chr2:665281:666164:884	884	1	8	2	1	1	2.6	2	7	7	2	5	5.25
355	chr2:1171428:1172555:1128	1128	6	0	0	0	0	1.2	1	3	2	0	1	1.5
356	chr2:1156337:1159555:3219	3219	2	1	7	11	1	4.4	6	11	7	1	6	6.25
357	chr2:1188574:1188620:47	47	0	0	0	0	0	0	0	0	0	0	0	0
358	chr2:1188336:1188398:63	63	0	0	0	0	0	0	0	0	1	0	0	0.25
359	chr2:1188157:1188305:149	149	0	0	0	0	0	0	0	0	1	0	0	0.25
360	chr2:1188432:1188543:112	112	0	0	0	0	0	0	0	0	0	0	0	0
361	chr2:946473:947306:834	834	0	0	0	0	0	0	0	2	0	0	0	0.5
362	chr2:960633:960714:82	82	0	0	0	0	0	0	0	0	0	0	0	0
363	chr2:960899:961587:689	689	0	0	1	0	0	0.2	0	0	0	0	0	0
364	chr2:960013:960377:365	365	1	1	0	2	3	1.4	0	0	0	1	0	0.25
365	chr2:960410:960603:194	194	0	0	0	0	0	0	0	0	0	0	0	0
366	chr2:960742:960862:121	121	0	0	0	0	0	0	0	0	0	0	0	0
367	chr2:1363792:1364093:302	302	1	0	0	1	0	0.4	0	0	0	0	1	0.25
368	chr2:1362998:1363765:768	768	1	2	0	0	1	0.8	0	1	0	0	3	1
369	chr2:1055800:1055968:169	169	4	4	3	4	5	4	2	1	3	2	3	2.25
370	chr2:1055334:1055769:436	436	0	0	0	0	0	0	0	0	1	0	0	0.25
371	chr2:666208:666239:32	32	0	0	0	0	0	0	0	0	0	0	0	0
372	chr2:666268:666323:56	56	0	0	0	0	0	0	0	0	0	0	0	0
373	chr2:666348:666405:58	58	0	0	0	0	0	0	0	0	0	0	1	0.25
374	chr2:665727:666182:456	456	0	0	0	0	0	0	0	1	0	1	0	0.5
375	chr2:708297:709782:1486	1486	2	2	3	1	2	2	2	6	0	3	1	2.5
376	chr2:1193454:1195061:1608	1608	0	0	1	6	0	1.4	0	3	0	2	2	1.75
377	chr2:637079:638017:939	939	13	1	9	8	6	7.4	2	11	8	12	7	9.5
378	chr2:733751:734896:1146	1146	0	2	1	0	2	1	0	2	1	0	0	0.75
379	chr2:1203328:1206408:3081	3081	0	0	0	0	0	0	0	0	0	0	0	0
380	chr2:1354236:1354965:730	730	0	0	2	1	0	0.6	0	0	0	0	0	0
381	chr2:1354992:1355105:114	114	0	0	0	0	0	0	0	0	0	0	0	0
382	chr2:1355356:1356451:1096	1096	1	1	1	1	2	1.2	1	1	0	0	2	0.75
383	chr2:1355269:1355330:62	62	0	0	0	0	0	0	0	0	0	0	0	0
384	chr2:1355130:1355241:112	112	0	0	0	0	0	0	1	0	0	0	0	0
385	chr2:1295029:1296029:1001	1001	1	0	1	0	0	0.4	0	0	0	0	0	0
386	chr2:1094061:1095034:974	974	37	44	41	94	54	54	43	100	49	29	75	63.25
387	chr2:673017:673133:117	117	0	0	0	0	0	0	0	0	0	1	0	0.25
388	chr2:672873:672989:117	117	0	0	0	0	0	0	0	0	0	0	0	0
389	chr2:673161:673922:762	762	3	4	3	5	2	3.4	3	6	2	3	2	3.25
390	chr2:673948:674475:528	528	2	2	2	1	1	1.6	1	2	0	0	2	1
391	chr2:893091:894710:1620	1620	1	0	2	2	1	1.2	1	8	3	1	3	3.75
392	chr2:1052014:1052332:319	319	1	0	0	0	1	0.4	1	0	0	0	0	0
393	chr2:1052457:1055279:2823	2823	186	91	94	162	64	119.4	51	16	123	16	9	41
394	chr2:842288:842463:176	176	0	0	0	0	0	0	0	0	0	0	1	0.25
395	chr2:842491:843476:986	986	1	1	7	2	5	3.2	3	4	6	2	2	3.5
396	chr2:1082267:1082905:639	639	4	2	8	3	6	4.6	5	5	4	1	7	4.25
397	chr2:1081816:1082240:425	425	1	1	0	1	0	0.6	2	3	3	0	0	1.5
398	chr2:1101963:1102063:101	101	0	0	0	0	0	0	0	1	0	0	0	0.25
399	chr2:1102537:1102937:401	401	1	0	2	0	2	1	1	0	1	2	0	0.75
400	chr2:1099428:1101939:2512	2512	5	2	4	7	5	4.6	2	6	2	3	5	4
401	chr2:1102086:1102432:347	347	0	6	0	0	1	1.4	2	1	0	0	0	0.25
402	chr2:1102456:1102513:58	58	0	0	0	0	0	0	0	0	0	0	0	0
403	chr2:827923:827966:44	44	0	0	0	0	0	0	0	0	0	0	0	0
404	chr2:826611:827898:1288	1288	0	1	1	2	1	1	0	0	0	0	3	0.75
405	chr2:908249:910382:2134	2134	2	3	2	4	4	3	3	9	8	3	5	6.25
406	chr2:910519:910545:27	27	0	0	0	0	0	0	0	0	0	0	0	0
407	chr2:910570:910692:123	123	0	0	0	0	2	0.4	0	0	0	0	0	0
408	chr2:910406:910490:85	85	0	0	0	0	0	0	0	0	0	0	0	0
409	chr2:1291538:1291969:432	432	0	0	0	1	0	0.2	0	1	1	1	0	0.75
410	chr2:1291996:1292337:342	342	0	0	0	0	0	0	0	0	0	0	0	0
411	chr2:1291403:1291513:111	111	0	0	0	0	0	0	0	0	0	0	0	0
412	chr2:1292363:1293172:810	810	0	2	0	0	0	0.4	0	0	1	0	3	1
413	chr2:1291237:1291375:139	139	0	0	0	0	0	0	0	0	0	0	0	0
414	chr2:1092630:1092874:245	245	0	0	0	0	0	0	0	0	0	0	0	0
415	chr2:1093097:1093188:92	92	0	0	0	0	0	0	0	0	0	0	0	0
416	chr2:1092900:1093071:172	172	0	1	1	1	1	0.8	0	2	0	0	0	0.5
417	chr2:1093214:1094011:798	798	1	0	0	2	2	1	0	0	1	1	1	0.75
418	chr2:914443:914992:550	550	0	0	0	2	0	0.4	0	1	0	0	0	0.25
419	chr2:915135:915184:50	50	0	0	0	0	0	0	0	0	0	0	0	0
420	chr2:915017:915104:88	88	0	0	0	0	0	0	0	0	0	0	0	0
421	chr2:915216:915259:44	44	0	0	0	0	0	0	0	0	0	0	1	0.25
422	chr2:966044:967063:1020	1020	0	0	0	1	0	0.2	1	1	1	2	0	1
423	chr2:843607:844012:406	406	0	0	2	0	3	1	0	1	2	1	0	1
424	chr2:842512:843577:1066	1066	1	1	2	0	2	1.2	0	0	1	0	0	0.25
425	chr2:816300:816523:224	224	0	0	1	0	0	0.2	0	0	0	0	1	0.25
426	chr2:815292:816275:984	984	12	16	15	16	14	14.6	11	53	19	8	20	25
427	chr2:879689:879801:113	113	0	0	0	0	0	0	0	0	0	1	0	0.25
428	chr2:879158:879665:508	508	0	1	0	0	0	0.2	0	0	1	0	0	0.25
429	chr2:879825:880127:303	303	0	0	1	1	0	0.4	0	0	0	1	0	0.25
430	chr2:1069739:1069864:126	126	0	0	0	0	0	0	0	0	0	0	0	0
431	chr2:1069349:1069441:93	93	0	0	0	0	1	0.2	0	1	0	0	0	0.25
432	chr2:1068041:1069321:1281	1281	1	2	1	3	2	1.8	2	1	0	2	0	0.75
433	chr2:1069619:1069713:95	95	0	0	0	0	0	0	0	0	0	1	0	0.25
434	chr2:1069469:1069592:124	124	0	0	0	0	0	0	0	0	0	0	0	0
435	chr2:957312:958654:1343	1343	4	2	6	2	3	3.4	5	2	3	0	4	2.25
436	chr2:1188151:1188209:59	59	0	0	0	0	0	0	0	0	0	0	0	0
437	chr2:1188109:1188121:13	13	0	0	0	0	0	0	0	0	0	0	0	0
438	chr2:1186791:1187808:1018	1018	1	0	0	0	0	0.2	1	1	0	0	1	0.5
439	chr2:1187836:1188064:229	229	0	0	0	0	0	0	0	0	0	0	0	0
440	chr2:1364340:1364375:36	36	0	0	0	0	0	0	0	0	0	0	0	0
441	chr2:1364402:1364741:340	340	0	0	0	0	1	0.2	0	0	0	0	0	0
442	chr2:1364193:1364314:122	122	0	0	0	0	0	0	0	0	0	0	0	0
443	chr2:1331907:1332420:514	514	1	2	2	0	3	1.6	0	7	1	3	0	2.75
444	chr2:1331465:1331742:278	278	2	0	0	0	2	0.8	0	2	1	2	0	1.25
445	chr2:1331785:1331872:88	88	0	0	0	0	0	0	0	0	0	0	0	0
446	chr2:1090706:1091466:761	761	0	0	0	1	0	0.2	0	0	0	0	0	0
447	chr2:1091489:1091662:174	174	0	0	0	0	0	0	0	0	0	0	0	0
448	chr2:1091687:1092623:937	937	2	0	0	2	2	1.2	0	0	2	0	1	0.75
449	chr2:676093:676121:29	29	0	1	0	0	0	0.2	0	0	0	0	0	0
450	chr2:676150:676238:89	89	0	0	0	0	0	0	0	0	0	0	0	0
451	chr2:676561:676642:82	82	0	0	0	0	0	0	0	0	0	0	0	0
452	chr2:676511:676528:18	18	0	0	0	0	0	0	0	0	0	0	0	0
453	chr2:676265:676303:39	39	0	0	0	0	0	0	0	0	0	0	0	0
454	chr2:676339:676475:137	137	0	0	0	0	0	0	0	0	0	0	0	0
455	chr2:862141:863754:1614	1614	1	2	0	1	1	1	3	2	2	1	2	1.75
456	chr2:1358480:1363093:4614	4614	55	38	23	105	19	48	68	116	78	63	64	80.25
457	chr2:786427:786591:165	165	0	0	0	0	0	0	0	0	0	0	0	0
458	chr2:786621:789281:2661	2661	4	0	1	2	1	1.6	0	6	2	0	2	2.5
459	chr2:1299443:1299481:39	39	0	0	0	0	0	0	0	0	0	0	0	0
460	chr2:1299263:1299416:154	154	0	0	0	0	0	0	0	0	0	0	0	0
461	chr2:1298044:1298141:98	98	0	0	0	0	0	0	0	0	0	0	0	0
462	chr2:1298166:1298345:180	180	0	0	0	0	0	0	0	0	0	0	0	0
463	chr2:1299021:1299237:217	217	0	0	0	0	0	0	0	0	0	0	0	0
464	chr2:1298898:1298995:98	98	0	0	0	0	0	0	0	0	0	0	0	0
465	chr2:1298369:1298869:501	501	4	1	1	1	0	1.4	1	5	2	3	0	2.5
466	chr2:679161:680832:1672	1672	6771	2978	2856	5710	2889	4240.8	2018	4963	6568	5938	3356	5206.25
467	chr2:744985:745567:583	583	1	1	0	0	1	0.6	0	0	0	2	0	0.5
468	chr2:939529:939983:455	455	1	0	0	4	0	1	1	1	0	0	0	0.25
469	chr2:1100034:1100612:579	579	1	0	1	0	4	1.2	0	2	3	1	1	1.75
470	chr2:1099455:1100009:555	555	0	0	1	0	1	0.4	0	0	1	0	0	0.25
471	chr2:1148400:1148890:491	491	0	0	0	0	0	0	0	2	0	1	0	0.75
472	chr2:1148915:1149083:169	169	0	0	0	0	0	0	1	0	0	0	1	0.25
473	chr2:1149110:1150281:1172	1172	93	5	4	6	100	41.6	83	148	3	10	4	41.25
474	chr2:1180944:1182373:1430	1430	10	11	8	5	6	8	7	16	7	6	5	8.5
475	chr2:846713:846826:114	114	0	0	0	0	0	0	0	0	0	0	0	0
476	chr2:847101:847221:121	121	0	0	0	0	0	0	0	0	0	0	0	0
477	chr2:846396:846449:54	54	1	0	0	0	0	0.2	0	0	0	0	0	0
478	chr2:846854:847071:218	218	0	0	0	0	0	0	0	0	0	0	0	0
479	chr2:846478:846686:209	209	0	0	0	0	0	0	0	0	0	0	0	0
480	chr2:846327:846369:43	43	0	0	0	0	0	0	0	0	0	0	0	0
481	chr2:846232:846303:72	72	0	0	0	2	0	0.4	0	0	0	0	0	0
482	chr2:922188:922290:103	103	0	0	0	0	0	0	0	0	0	0	0	0
483	chr2:921469:921914:446	446	2	1	0	2	0	1	2	4	2	5	0	2.75
484	chr2:922016:922138:123	123	2	1	0	0	0	0.6	0	1	0	0	1	0.5
485	chr2:847428:849374:1947	1947	12	7	9	14	6	9.6	4	17	9	5	6	9.25
486	chr2:1342155:1342297:143	143	0	0	0	1	1	0.4	0	0	0	0	0	0
487	chr2:1342321:1345140:2820	2820	0	1	1	5	6	2.6	9	9	3	6	8	6.5
488	chr2:639119:639956:838	838	1	0	3	1	0	1	1	3	3	0	2	2
489	chr2:638820:639095:276	276	0	0	1	1	0	0.4	0	1	0	1	0	0.5
490	chr2:638704:638797:94	94	0	0	0	0	0	0	0	0	0	0	0	0
491	chr2:677207:678637:1431	1431	3	3	1	0	2	1.8	2	4	2	0	2	2
492	chr2:1231925:1232953:1029	1029	48	56	63	49	67	56.6	37	67	115	75	42	74.75
493	chr2:691848:693620:1773	1773	2	2	0	4	1	1.8	2	3	3	0	2	2
494	chr2:1123994:1124570:577	577	142	83	141	102	118	117.2	148	230	160	319	143	213
495	chr2:1123878:1123939:62	62	0	0	1	1	0	0.4	0	0	0	1	0	0.25
496	chr2:1123815:1123822:8	8	0	0	0	0	0	0	0	0	0	0	0	0
497	chr2:1174259:1174413:155	155	0	0	0	0	0	0	0	0	0	0	0	0
498	chr2:1174437:1174906:470	470	0	0	0	0	0	0	0	0	0	0	0	0
499	chr2:1174211:1174228:18	18	0	0	0	0	0	0	0	0	0	0	0	0
500	chr2:1139176:1139246:71	71	0	0	0	0	0	0	0	0	0	0	0	0
501	chr2:1139055:1139152:98	98	0	0	0	1	0	0.2	0	0	0	0	1	0.25
502	chr2:1139272:1140719:1448	1448	14	7	14	5	9	9.8	4	15	14	7	8	11
503	chr2:984381:984580:200	200	1839	787	1033	7	5	734.2	448	1416	1313	10	648	846.75
504	chr2:983849:984356:508	508	0	0	0	0	0	0	0	0	0	0	0	0
505	chr2:984608:985511:904	904	2	0	1	5	0	1.6	2	0	0	2	4	1.5
506	chr2:792804:793066:263	263	0	0	0	0	0	0	1	1	0	0	0	0.25
507	chr2:793193:793308:116	116	0	0	1	0	1	0.4	0	0	0	0	0	0
508	chr2:793091:793162:72	72	0	0	0	0	0	0	0	0	0	0	1	0.25
509	chr2:792749:792772:24	24	0	0	0	0	0	0	0	0	0	0	0	0
510	chr2:800745:800798:54	54	0	0	0	0	0	0	0	0	0	0	0	0
511	chr2:800822:800877:56	56	0	0	0	0	0	0	0	0	0	0	0	0
512	chr2:800900:801440:541	541	0	2	2	1	0	1	2	2	1	0	1	1
513	chr2:1308315:1308412:98	98	0	0	0	0	1	0.2	0	0	0	0	0	0
514	chr2:1308137:1308280:144	144	0	1	0	1	0	0.4	0	0	0	0	0	0
515	chr2:1308609:1308875:267	267	0	0	0	0	0	0	0	2	0	0	0	0.5
516	chr2:1308441:1308580:140	140	0	0	0	0	0	0	0	0	0	0	0	0
517	chr2:1308906:1308984:79	79	2	0	2	0	1	1	1	6	1	3	0	2.5
518	chr2:995113:997168:2056	2056	8	11	2	5	3	5.8	5	12	6	7	4	7.25
519	chr2:1038275:1040910:2636	2636	5	1	5	8	12	6.2	16	4	4	2	9	4.75
520	chr2:1040934:1041630:697	697	17	14	9	9	21	14	8	39	23	28	29	29.75
521	chr2:858908:859462:555	555	1	1	0	0	0	0.4	1	0	1	1	0	0.5
522	chr2:858450:858706:257	257	0	2	0	1	0	0.6	1	0	0	0	0	0
523	chr2:858729:858884:156	156	0	0	0	0	0	0	0	0	0	0	0	0
524	chr2:882436:885059:2624	2624	6	3	3	8	3	4.6	3	11	3	4	8	6.5
525	chr2:1113883:1113977:95	95	0	0	0	0	0	0	0	0	0	0	0	0
526	chr2:1114000:1114110:111	111	26	1	0	3	1	6.2	0	40	3	0	18	15.25
527	chr2:1114133:1114446:314	314	0	0	0	0	0	0	0	0	0	0	0	0
528	chr2:1113674:1113860:187	187	0	0	0	0	0	0	0	0	0	0	0	0
529	chr2:1315713:1316195:483	483	1	0	0	0	1	0.4	0	0	0	0	0	0
530	chr2:1316220:1316327:108	108	0	0	0	0	0	0	0	0	0	0	0	0
531	chr2:1316357:1316626:270	270	0	0	0	0	0	0	0	0	0	1	0	0.25
532	chr2:904814:905208:395	395	0	0	0	0	0	0	0	0	0	0	0	0
533	chr2:904662:904789:128	128	2	2	0	0	0	0.8	0	0	1	0	1	0.5
534	chr2:904414:904638:225	225	1	0	1	0	2	0.8	0	0	0	0	0	0
535	chr2:889442:892538:3097	3097	36	49	10	2	8	21	53	12	30	20	4	16.5
536	chr2:888928:889416:489	489	0	2	0	0	0	0.4	0	1	0	2	0	0.75
537	chr2:721139:724330:3192	3192	22	2	2	4	10	8	6	20	19	2	7	12
538	chr2:669401:672637:3237	3237	9	0	18	4	2	6.6	26	5	4	3	12	6
539	chr2:870290:870499:210	210	0	0	0	1	0	0.2	0	0	0	0	0	0
540	chr2:867639:870266:2628	2628	7	10	9	7	8	8.2	10	20	4	9	17	12.5
541	chr2:990389:990559:171	171	0	0	0	0	1	0.2	0	0	0	0	0	0
542	chr2:989903:990237:335	335	0	0	0	2	0	0.4	0	0	1	0	0	0.25
543	chr2:990263:990363:101	101	0	0	0	0	0	0	0	0	0	0	0	0
544	chr2:640292:640411:120	120	0	0	0	0	0	0	0	0	0	0	0	0
545	chr2:640001:640268:268	268	0	0	0	0	0	0	0	1	0	0	0	0.25
546	chr2:640435:640763:329	329	0	0	0	0	0	0	1	1	0	1	1	0.75
547	chr2:640975:641128:154	154	0	0	0	0	0	0	0	0	0	0	0	0
548	chr2:640788:640951:164	164	0	0	0	1	0	0.2	0	0	0	0	0	0
549	chr2:871225:871239:15	15	0	0	0	0	0	0	0	0	0	0	0	0
550	chr2:871095:871200:106	106	1	0	0	0	2	0.6	0	1	1	0	1	0.75
551	chr2:870709:870720:12	12	0	0	0	0	0	0	0	0	0	0	0	0
552	chr2:870592:870606:15	15	0	0	0	0	0	0	0	0	0	0	0	0
553	chr2:871265:871316:52	52	0	0	0	0	0	0	0	1	0	0	0	0.25
554	chr2:870668:870674:7	7	0	0	0	0	0	0	0	0	0	0	0	0
555	chr2:870754:870786:33	33	0	0	0	0	0	0	0	0	0	0	0	0
556	chr2:870811:871069:259	259	0	1	1	0	0	0.4	0	1	1	0	2	1
557	chr2:1344253:1347447:3195	3195	32	39	44	48	41	40.8	24	141	38	48	53	70
558	chr2:937796:939082:1287	1287	205	156	220	283	258	224.4	184	395	395	314	259	340.75
559	chr2:1057169:1057225:57	57	0	0	0	0	0	0	0	0	0	0	0	0
560	chr2:1057303:1057704:402	402	1	1	0	0	2	0.8	0	1	2	0	1	1
561	chr2:1056041:1057132:1092	1092	5	2	3	1	5	3.2	0	8	3	3	6	5
562	chr2:994246:995153:908	908	4	5	5	2	6	4.4	7	8	10	4	9	7.75
563	chr2:994080:994117:38	38	0	0	0	0	0	0	0	0	0	0	0	0
564	chr2:986171:986229:59	59	0	0	0	0	0	0	0	0	0	0	0	0
565	chr2:985230:986147:918	918	240	188	124	203	267	204.4	146	286	243	227	163	229.75
566	chr2:1125336:1128191:2856	2856	2	5	4	0	1	2.4	2	5	3	2	5	3.75
567	chr2:849450:851757:2308	2308	4	2	2	0	4	2.4	4	2	3	4	3	3
568	chr2:886469:887575:1107	1107	9	6	10	10	12	9.4	13	14	8	7	16	11.25
569	chr2:682747:685822:3076	3076	143	3	6	5	104	52.2	3	9	195	108	133	111.25
570	chr2:682254:682439:186	186	0	0	0	0	0	0	0	0	0	0	0	0
571	chr2:682476:682714:239	239	0	0	0	1	1	0.4	1	1	0	0	0	0.25
572	chr2:1301196:1304758:3563	3563	3	3	2	2	5	3	3	5	6	5	7	5.75
573	chr2:1120577:1123534:2958	2958	9	3	7	8	1	5.6	4	13	8	3	4	7
574	chr2:1123671:1123759:89	89	0	0	0	0	0	0	0	0	0	0	0	0
575	chr2:1123562:1123644:83	83	0	0	0	0	0	0	0	0	0	0	0	0
576	chr2:1143111:1143221:111	111	0	1	0	0	0	0.2	0	0	0	0	0	0
577	chr2:1142974:1143064:91	91	0	0	0	0	0	0	0	0	0	1	0	0.25
578	chr2:1143246:1143408:163	163	0	1	0	0	0	0.2	0	0	0	0	0	0
579	chr2:1287455:1287516:62	62	0	1	0	0	0	0.2	0	0	0	1	0	0.25
580	chr2:1287542:1287664:123	123	25	17	8	13	14	15.4	16	25	18	9	18	17.5
581	chr2:1287686:1288445:760	760	0	1	0	4	2	1.4	1	2	1	1	1	1.25
582	chr2:1288682:1288903:222	222	0	0	1	1	0	0.4	0	0	1	1	0	0.5
583	chr2:1288470:1288652:183	183	1	0	0	1	0	0.4	0	0	0	1	0	0.25
584	chr2:1119569:1120073:505	505	1	0	0	0	0	0.2	0	0	0	0	0	0
585	chr2:1120096:1120126:31	31	0	0	0	0	0	0	0	0	0	0	0	0
586	chr2:1120182:1120437:256	256	0	0	0	0	0	0	0	0	0	0	0	0
587	chr2:1120182:1120428:247	247	0	0	0	0	0	0	0	0	0	0	0	0
588	chr2:1120096:1120159:64	64	0	0	0	0	0	0	0	0	0	0	0	0
589	chr2:1118297:1120073:1777	1777	3	3	0	3	2	2.2	3	3	8	5	2	4.5
590	chr2:1078306:1081512:3207	3207	10	16	8	10	9	10.6	6	20	13	6	7	11.5
591	chr2:690152:690242:91	91	0	0	0	0	0	0	0	0	1	0	0	0.25
592	chr2:689826:690126:301	301	0	0	0	7	4	2.2	0	0	5	6	2	3.25
593	chr2:689557:689801:245	245	0	0	0	1	0	0.2	0	0	0	0	1	0.25
594	chr2:688115:689531:1417	1417	0	2	6	5	4	3.4	2	1	0	0	8	2.25
595	chr2:687489:688088:600	600	0	0	0	0	1	0.2	0	0	1	0	2	0.75
596	chr2:998201:999157:957	957	10	8	13	19	15	13	6	27	13	10	20	17.5
597	chr2:1089263:1089493:231	231	0	0	0	0	0	0	0	0	0	0	1	0.25
598	chr2:1088129:1089238:1110	1110	1	3	1	4	0	1.8	0	4	1	0	1	1.5
599	chr2:885234:886448:1215	1215	0	1	2	0	0	0.6	1	0	0	0	0	0
600	chr2:643530:645128:1599	1599	0	2	1	2	2	1.4	3	3	3	0	3	2.25
601	chr2:1233021:1234748:1728	1728	5	3	1	3	2	2.8	0	3	5	3	2	3.25
602	chr2:910776:912629:1854	1854	0	0	0	0	3	0.6	0	2	1	1	0	1
603	chr2:784356:785298:943	943	1	0	0	1	2	0.8	6	4	3	0	2	2.25
604	chr2:818602:818644:43	43	0	0	0	0	0	0	0	1	0	0	1	0.5
605	chr2:818172:818578:407	407	0	0	0	0	0	0	0	0	2	0	3	1.25
606	chr2:816610:816672:63	63	0	0	0	0	0	0	0	0	0	0	0	0
607	chr2:816697:818148:1452	1452	0	0	0	6	2	1.6	2	5	2	1	1	2.25
608	chr2:1075160:1077817:2658	2658	1	1	2	1	0	1	1	2	1	0	2	1.25
609	chr2:775185:775532:348	348	1	0	1	0	1	0.6	0	0	0	0	0	0
610	chr2:775559:776056:498	498	3	0	0	0	1	0.8	2	2	2	1	1	1.5
611	chr2:1143706:1144133:428	428	0	0	1	1	0	0.4	1	0	1	1	0	0.5
612	chr2:1144504:1144755:252	252	0	0	0	0	0	0	0	0	1	1	1	0.75
613	chr2:1144289:1144478:190	190	0	0	0	0	0	0	0	0	0	0	0	0
614	chr2:1144780:1144925:146	146	0	0	1	0	0	0.2	0	0	0	0	0	0
615	chr2:1144159:1144261:103	103	0	0	0	0	0	0	0	0	0	0	0	0
616	chr2:1124588:1124685:98	98	0	0	0	1	1	0.4	0	1	0	0	0	0.25
617	chr2:1124711:1125166:456	456	1	0	1	63	2	13.4	21	1	0	27	54	20.5
618	chr2:1125193:1125313:121	121	0	1	0	0	0	0.2	0	1	0	1	0	0.5
619	chr2:766571:769009:2439	2439	2	4	5	7	1	3.8	1	9	5	1	4	4.75
620	chr2:646515:649700:3186	3186	3	4	6	3	6	4.4	2	15	1	3	4	5.75
621	chr2:1008155:1010499:2345	2345	3	4	0	3	2	2.4	5	4	5	3	3	3.75
622	chr2:824016:824213:198	198	0	0	0	0	0	0	0	0	1	0	0	0.25
623	chr2:823468:823989:522	522	1	0	0	0	0	0.2	0	1	0	0	1	0.5
624	chr2:823244:823443:200	200	0	0	0	0	0	0	1	6	0	2	2	2.5
625	chr2:823129:823219:91	91	0	0	0	0	0	0	0	0	0	0	0	0
626	chr2:822591:823103:513	513	2	2	2	3	1	2	0	3	8	2	2	3.75
627	chr2:797294:799198:1905	1905	2	1	1	1	0	1	0	3	2	1	2	2
628	chr2:1200086:1200305:220	220	0	0	0	0	0	0	0	0	0	0	0	0
629	chr2:1199382:1200043:662	662	0	0	0	0	1	0.2	0	0	0	1	0	0.25
630	chr2:1200332:1200718:387	387	0	3	1	1	0	1	0	0	1	0	0	0.25
631	chr2:779471:780511:1041	1041	4	5	1	5	1	3.2	5	4	3	1	6	3.5
632	chr2:780538:780798:261	261	3	4	3	7	7	4.8	17	8	3	9	6	6.5
633	chr2:814261:814741:481	481	0	0	0	0	0	0	0	0	0	1	0	0.25
634	chr2:814845:814881:37	37	0	0	0	0	0	0	0	0	0	0	0	0
635	chr2:814933:815094:162	162	2	2	0	0	2	1.2	0	0	2	2	0	1
636	chr2:814261:814741:481	481	0	0	0	0	0	0	0	0	0	0	0	0
637	chr2:814933:814976:44	44	0	0	0	0	0	0	0	0	0	0	0	0
638	chr2:815097:815118:22	22	0	0	0	0	0	0	0	0	0	0	0	0
639	chr2:814845:814881:37	37	0	0	0	0	0	0	0	0	0	0	0	0
640	chr2:762326:764104:1779	1779	9	7	12	10	12	10	1	4	13	9	4	7.5
641	chr2:777699:778779:1081	1081	11	14	15	12	12	12.8	4	9	4	4	15	8
642	chr2:777196:777672:477	477	0	2	1	3	3	1.8	1	3	1	1	6	2.75
643	chr2:1198261:1198299:39	39	0	0	0	0	0	0	0	0	0	0	0	0
644	chr2:1198376:1198452:77	77	0	0	0	0	0	0	0	0	0	0	0	0
645	chr2:1198489:1199203:715	715	1	0	3	1	0	1	1	3	0	2	4	2.25
646	chr2:1070739:1071628:890	890	4	0	3	2	2	2.2	2	0	0	0	2	0.5
647	chr2:1070325:1070564:240	240	1	0	0	0	0	0.2	0	0	0	0	0	0
648	chr2:1071659:1072125:467	467	0	1	0	1	1	0.6	0	2	0	2	2	1.5
649	chr2:1070589:1070715:127	127	0	0	0	1	0	0.2	0	0	0	0	0	0
650	chr2:1048815:1050045:1231	1231	0	1	1	0	0	0.4	0	0	1	0	1	0.5
651	chr2:1050070:1050908:839	839	126	62	95	84	94	92.2	59	128	118	81	82	102.25
652	chr2:1315666:1315753:88	88	0	0	0	0	0	0	0	0	0	0	0	0
653	chr2:1315567:1315638:72	72	0	0	0	0	0	0	0	0	0	0	1	0.25
654	chr2:1312744:1315542:2799	2799	1	3	0	5	3	2.4	2	2	1	3	3	2.25
655	chr2:791301:791550:250	250	0	0	0	0	1	0.2	0	0	0	0	0	0
656	chr2:791127:791275:149	149	2	0	0	0	0	0.4	0	0	0	0	0	0
657	chr2:979806:979935:130	130	0	0	0	1	0	0.2	0	0	1	0	0	0.25
658	chr2:979967:981350:1384	1384	0	3	1	0	2	1.2	1	2	4	1	2	2.25
659	chr2:1249867:1250037:171	171	0	0	0	1	0	0.2	0	1	0	0	0	0.25
660	chr2:1248950:1249236:287	287	1	0	0	0	0	0.2	0	0	1	0	0	0.25
661	chr2:1249263:1249843:581	581	0	0	1	0	0	0.2	0	1	0	0	0	0.25
662	chr2:1250061:1250336:276	276	0	0	0	0	0	0	0	0	0	0	1	0.25
663	chr2:1247446:1248926:1481	1481	6	13	8	6	8	8.2	9	13	1	5	10	7.25
664	chr2:1304746:1306015:1270	1270	2	0	0	2	3	1.4	2	1	0	2	2	1.25
665	chr2:1306059:1306503:445	445	1	2	3	2	1	1.8	2	2	0	0	1	0.75
666	chr2:1306532:1306671:140	140	0	0	0	0	0	0	0	1	0	0	0	0.25
667	chr2:810395:812007:1613	1613	2	2	1	1	2	1.6	1	2	0	1	0	0.75
668	chr2:812031:812574:544	544	0	1	2	1	3	1.4	2	3	2	1	1	1.75
669	chr2:1331113:1331367:255	255	0	0	0	0	0	0	0	0	0	0	0	0
670	chr2:1331021:1331085:65	65	0	0	0	0	0	0	0	0	0	0	0	0
671	chr2:1329094:1330994:1901	1901	0	1	0	2	42	9	35	6	48	0	59	28.25
672	chr2:716821:717528:708	708	1	0	1	0	0	0.4	0	0	1	0	0	0.25
673	chr2:714880:715117:238	238	0	0	0	1	0	0.2	0	0	0	0	0	0
674	chr2:713127:713217:91	91	0	0	0	0	0	0	0	0	0	0	0	0
675	chr2:713251:714854:1604	1604	3	2	3	3	0	2.2	3	3	3	1	1	2
676	chr2:716540:716797:258	258	0	1	0	0	0	0.2	0	1	0	0	1	0.5
677	chr2:715141:716516:1376	1376	1	1	1	4	3	2	1	2	2	1	2	1.75
678	chr2:795154:796848:1695	1695	1	1	1	1	0	0.8	4	0	2	1	3	1.5
679	chr2:1235856:1235984:129	129	0	0	0	0	0	0	0	0	0	0	0	0
680	chr2:1236009:1236527:519	519	1	0	2	1	1	1	2	1	1	1	0	0.75
681	chr2:1236682:1236994:313	313	1	0	0	0	0	0.2	0	0	1	1	0	0.5
682	chr2:1236554:1236657:104	104	0	0	0	0	0	0	0	0	0	0	0	0
683	chr2:1012716:1016081:3366	3366	1	1	1	2	1	1.2	1	3	2	0	1	1.5
684	chr2:1012566:1012689:124	124	0	0	0	0	0	0	0	0	0	0	0	0
685	chr2:1108098:1110317:2220	2220	7	9	6	12	8	8.4	13	7	18	3	12	10
686	chr2:1371712:1373571:1860	1860	0	0	1	0	4	1	0	3	1	0	1	1.25
687	chr2:1047006:1047142:137	137	0	0	0	0	0	0	0	0	0	0	0	0
688	chr2:1047167:1047385:219	219	3	1	16	4	16	8	1	0	2	3	9	3.5
689	chr2:1046766:1046982:217	217	76	8	52	84	69	57.8	54	103	83	18	70	68.5
690	chr2:941179:943088:1910	1910	10	9	3	4	4	6	11	1	1	3	5	2.5
691	chr2:943112:943654:543	543	0	0	0	0	0	0	0	0	0	0	1	0.25
692	chr2:704019:706968:2950	2950	5	6	2	7	2	4.4	1	8	4	9	2	5.75
693	chr2:901644:901715:72	72	0	0	0	0	0	0	0	0	0	0	0	0
694	chr2:901202:901299:98	98	0	0	0	0	0	0	0	0	0	0	0	0
695	chr2:901550:901620:71	71	0	0	44	3	1	9.6	0	12	0	4	18	8.5
696	chr2:901323:901525:203	203	0	0	0	0	1	0.2	0	0	0	0	1	0.25
697	chr2:900742:901176:435	435	0	1	0	0	0	0.2	0	0	0	0	0	0
698	chr2:791664:792305:642	642	1	1	0	0	0	0.4	0	1	0	3	3	1.75
699	chr2:792332:792503:172	172	0	0	1	0	0	0.2	0	0	0	0	0	0
700	chr2:792582:792602:21	21	0	0	0	0	0	0	0	0	0	0	0	0
701	chr2:674569:676051:1483	1483	5	1	1	4	0	2.2	2	6	1	3	2	3
702	chr2:690376:690581:206	206	0	0	0	0	0	0	0	0	0	0	0	0
703	chr2:690783:690940:158	158	0	0	0	0	0	0	0	0	0	0	0	0
704	chr2:690605:690646:42	42	0	0	0	0	0	0	0	0	0	0	0	0
705	chr2:690670:690754:85	85	0	0	0	0	0	0	0	0	0	0	0	0
706	chr2:1235823:1235934:112	112	0	0	0	0	0	0	0	0	0	0	0	0
707	chr2:1234827:1235509:683	683	0	2	1	0	0	0.6	0	0	0	0	0	0
708	chr2:1235533:1235799:267	267	0	0	0	0	0	0	0	1	0	0	0	0.25
709	chr2:1252982:1254205:1224	1224	2	0	1	1	1	1	0	2	0	0	4	1.5
710	chr2:916261:916277:17	17	0	0	0	0	0	0	0	0	0	0	0	0
711	chr2:915237:916227:991	991	0	1	0	1	0	0.4	0	0	1	0	3	1
712	chr2:1130126:1130404:279	279	0	0	0	0	0	0	0	0	1	1	0	0.5
713	chr2:1128440:1130103:1664	1664	8	3	41	111	89	50.4	78	17	96	117	98	82
714	chr2:1128260:1128416:157	157	0	0	0	0	1	0.2	0	0	0	0	0	0
715	chr2:1306792:1307814:1023	1023	5	6	2	3	2	3.6	0	3	2	1	5	2.75
716	chr2:1243936:1245003:1068	1068	1	0	2	1	2	1.2	4	2	6	0	5	3.25
717	chr2:1245034:1245165:132	132	1	0	0	0	0	0.2	0	0	0	0	1	0.25
718	chr2:1245470:1245601:132	132	0	0	0	0	0	0	0	1	0	0	0	0.25
719	chr2:1245201:1245369:169	169	0	0	0	0	0	0	0	0	1	0	0	0.25
720	chr2:856637:858643:2007	2007	6	3	8	6	7	6	1	10	4	9	4	6.75
721	chr2:1139218:1142841:3624	3624	25	16	41	16	22	24	12	29	14	14	18	18.75
722	chr2:1072068:1072136:69	69	0	0	0	0	0	0	0	0	0	0	0	0
723	chr2:1072465:1072611:147	147	1	0	0	0	0	0.2	0	0	0	0	0	0
724	chr2:1072636:1072738:103	103	0	1	0	0	0	0.2	1	0	0	0	1	0.25
725	chr2:1072763:1072770:8	8	0	0	0	0	0	0	0	0	0	0	0	0
726	chr2:1072162:1072441:280	280	0	0	1	0	0	0.2	0	1	0	1	1	0.75
727	chr2:1071867:1072039:173	173	0	0	0	0	0	0	0	0	0	0	0	0
728	chr2:785417:786524:1108	1108	4	3	1	3	3	2.8	4	6	6	2	2	4
729	chr2:1320707:1320723:17	17	0	0	0	0	0	0	0	0	0	0	0	0
730	chr2:1319529:1319770:242	242	0	1	0	0	0	0.2	1	0	0	0	0	0
731	chr2:1321231:1321325:95	95	0	0	0	0	0	0	0	0	0	0	0	0
732	chr2:1319837:1320682:846	846	3	0	0	0	1	0.8	0	1	2	0	1	1
733	chr2:1321007:1321206:200	200	0	0	0	1	0	0.2	0	0	0	0	0	0
734	chr2:1319796:1319813:18	18	0	0	0	0	0	0	0	0	0	0	0	0
735	chr2:1320747:1320982:236	236	0	0	0	0	0	0	0	0	0	0	0	0
736	chr2:1260027:1261508:1482	1482	2	1	2	1	3	1.8	0	5	1	1	1	2
737	chr2:1018843:1018953:111	111	3	1	0	5	1	2	3	4	0	3	1	2
738	chr2:1018980:1019774:795	795	1	3	4	4	1	2.6	1	4	2	2	0	2
739	chr2:1018683:1018814:132	132	0	0	0	0	0	0	0	0	0	0	0	0
740	chr2:1098171:1099397:1227	1227	2	0	1	3	0	1.2	2	2	1	1	1	1.25
741	chr2:1242256:1243935:1680	1680	90	1	11	12	61	35	32	9	8	52	12	20.25
742	chr2:875440:875617:178	178	0	0	0	0	0	0	0	0	0	0	1	0.25
743	chr2:872748:875402:2655	2655	76	43	94	156	97	93.2	56	194	71	26	72	90.75
744	chr2:1090179:1090306:128	128	0	0	0	0	0	0	0	0	0	0	0	0
745	chr2:1090330:1090581:252	252	0	0	0	0	0	0	0	0	0	0	0	0
746	chr2:1089853:1090069:217	217	0	0	0	0	0	0	0	0	1	0	0	0.25
747	chr2:1090098:1090153:56	56	0	0	0	0	0	0	0	0	0	0	0	0
748	chr2:710250:711188:939	939	1	0	0	0	1	0.4	0	4	1	1	0	1.5
749	chr2:977662:977966:305	305	2	1	0	0	0	0.6	0	0	1	1	0	0.5
750	chr2:977992:978505:514	514	0	16	0	3	16	7	19	1	20	0	0	5.25
751	chr2:752012:752602:591	591	0	0	0	0	0	0	0	0	0	0	1	0.25
752	chr2:1084342:1084391:50	50	0	0	2	0	0	0.4	2	1	0	0	0	0.25
753	chr2:1084964:1085562:599	599	0	0	0	0	0	0	0	0	0	0	0	0
754	chr2:1084416:1084939:524	524	0	0	0	0	0	0	0	4	0	1	0	1.25
755	chr2:747551:747667:117	117	0	0	0	0	0	0	0	0	0	0	0	0
756	chr2:747259:747382:124	124	0	0	0	0	0	0	1	0	0	0	0	0
757	chr2:750435:750599:165	165	0	0	0	0	0	0	0	0	0	0	0	0
758	chr2:747692:747889:198	198	1	0	0	0	0	0.2	0	0	0	0	1	0.25
759	chr2:747913:750411:2499	2499	1	1	7	6	2	3.4	3	6	6	6	4	5.5
760	chr2:747409:747527:119	119	1	0	0	0	0	0.2	0	0	0	0	0	0
761	chr2:1215065:1215772:708	708	3	10	7	3	8	6.2	12	8	6	3	3	5
762	chr2:641086:643452:2367	2367	1	3	7	4	4	3.8	2	4	7	3	3	4.25
763	chr2:1106364:1106792:429	429	0	0	1	0	0	0.2	0	0	0	0	0	0
764	chr2:1106838:1106957:120	120	0	0	0	1	0	0.2	0	0	0	0	0	0
765	chr2:1326711:1327214:504	504	2	1	0	1	1	1	0	2	3	1	3	2.25
766	chr2:1327238:1327645:408	408	11	5	7	3	6	6.4	2	19	12	6	5	10.5
767	chr2:1326628:1326684:57	57	0	0	0	0	0	0	0	0	0	0	0	0
768	chr2:1326122:1326604:483	483	0	0	1	0	0	0.2	0	3	0	0	1	1
769	chr2:1325758:1326093:336	336	0	0	0	0	0	0	0	0	0	0	0	0
770	chr2:1325649:1325726:78	78	0	0	0	0	0	0	0	0	0	0	0	0
771	chr2:718431:718610:180	180	0	0	0	0	1	0.2	1	1	0	0	0	0.25
772	chr2:718756:719183:428	428	0	0	0	1	0	0.2	0	0	0	0	0	0
773	chr2:718635:718731:97	97	0	3	0	0	0	0.6	0	0	1	0	0	0.25
774	chr2:1188786:1190393:1608	1608	1	0	2	1	1	1	1	2	2	1	5	2.5
775	chr2:1321363:1322334:972	972	0	0	0	1	1	0.4	1	1	1	0	0	0.5
776	chr2:918070:919405:1336	1336	0	5	1	0	1	1.4	3	0	3	0	1	1
777	chr2:919552:920803:1252	1252	1	0	3	1	0	1	2	0	0	1	0	0.25
778	chr2:919435:919500:66	66	0	0	0	0	0	0	0	0	0	0	0	0
779	chr2:794846:794881:36	36	0	0	0	0	0	0	0	0	0	0	0	0
780	chr2:794910:795060:151	151	0	0	0	0	0	0	0	0	0	0	0	0
781	chr2:795086:795374:289	289	0	0	1	0	1	0.4	0	2	0	0	2	1
782	chr2:696168:697667:1500	1500	4	14	2	19	5	8.8	8	5	10	12	13	10
783	chr2:923153:923251:99	99	2	0	0	0	0	0.4	0	0	0	0	0	0
784	chr2:923286:926642:3357	3357	50	42	38	19	37	37.2	35	71	59	59	14	50.75
785	chr2:922994:923115:122	122	0	0	1	0	1	0.4	0	0	0	0	0	0
786	chr2:1190585:1192186:1602	1602	0	0	1	1	1	0.6	0	2	1	3	1	1.75
787	chr2:1138587:1138772:186	186	0	0	0	1	0	0.2	0	0	0	0	0	0
788	chr2:1138085:1138478:394	394	0	0	0	0	2	0.4	0	1	0	0	0	0.25
789	chr2:1138928:1139087:160	160	0	0	0	0	1	0.2	0	0	0	0	0	0
790	chr2:1138796:1138899:104	104	0	0	0	0	0	0	0	0	0	0	0	0
791	chr2:1138503:1138562:60	60	0	0	0	0	0	0	0	0	0	0	0	0
792	chr2:839340:839374:35	35	0	0	0	0	0	0	0	0	1	0	1	0.5
793	chr2:839144:839312:169	169	0	0	0	0	0	0	0	0	0	0	0	0
794	chr2:934899:937766:2868	2868	1994	1024	1492	207	1147	1172.8	156	2584	1648	1129	1247	1652
795	chr2:927324:928485:1162	1162	0	0	2	2	3	1.4	0	1	0	0	0	0.25
796	chr2:928509:928677:169	169	0	0	0	0	0	0	0	0	0	0	0	0
797	chr2:905614:908289:2676	2676	4	2	3	1	9	3.8	5	6	5	2	4	4.25
798	chr2:905286:905588:303	303	1	0	0	0	0	0.2	0	0	0	0	0	0
799	chr2:736685:739426:2742	2742	3	3	4	5	5	4	1	4	1	1	2	2
800	chr2:650235:650367:133	133	0	0	0	0	0	0	0	0	0	0	0	0
801	chr2:650541:650587:47	47	0	0	0	0	0	0	0	0	0	0	0	0
802	chr2:650392:650513:122	122	0	1	0	0	0	0.2	0	0	0	0	2	0.5
803	chr2:650613:650728:116	116	1	0	1	0	2	0.8	1	0	1	1	1	0.75
804	chr2:650164:650209:46	46	0	1	0	1	0	0.4	1	1	1	1	0	0.75
805	chr2:650753:650874:122	122	0	0	0	0	0	0	0	0	0	0	0	0
806	chr2:648970:650139:1170	1170	20	20	17	20	11	17.6	9	20	26	15	12	18.25
807	chr2:758540:759418:879	879	0	0	0	1	1	0.4	0	2	1	3	0	1.5
808	chr2:757953:758516:564	564	1	0	0	0	0	0.2	0	1	0	1	0	0.5
809	chr2:666602:666794:193	193	0	0	0	0	0	0	0	0	0	0	0	0
810	chr2:666467:666578:112	112	0	0	0	0	0	0	0	0	0	0	0	0
811	chr2:666818:667957:1140	1140	11	18	21	46	19	23	13	24	25	14	18	20.25
812	chr2:975889:976163:275	275	0	0	0	0	0	0	0	0	0	0	0	0
813	chr2:976335:976427:93	93	2	4	0	0	1	1.4	2	0	0	2	1	0.75
814	chr2:976459:976543:85	85	0	0	0	0	0	0	0	0	0	0	0	0
815	chr2:976189:976281:93	93	1	0	0	0	0	0.2	0	0	0	0	0	0
816	chr2:975692:975859:168	168	2	0	2	1	1	1.2	0	0	0	1	0	0.25
817	chr2:1183418:1183432:15	15	0	0	0	0	0	0	0	0	0	0	0	0
818	chr2:1183536:1183688:153	153	1	0	0	0	0	0.2	0	0	0	0	1	0.25
819	chr2:1182721:1183380:660	660	3	1	0	1	0	1	1	3	1	2	1	1.75
820	chr2:894826:896729:1904	1904	31	429	164	41	240	181	26	62	41	29	343	118.75
821	chr2:1020651:1021879:1229	1229	0	0	3	0	1	0.8	1	0	1	2	2	1.25
822	chr2:1019930:1020626:697	697	1	1	2	0	0	0.8	0	1	1	0	2	1
823	chr2:728369:728928:560	560	0	0	0	1	0	0.2	1	0	0	0	0	0
824	chr2:728958:729261:304	304	0	0	0	0	0	0	0	0	0	0	0	0
825	chr2:727744:728339:596	596	0	0	0	0	0	0	1	1	0	2	0	0.75
826	chr2:852048:852060:13	13	0	0	0	0	0	0	0	0	0	0	0	0
827	chr2:851939:852001:63	63	0	0	0	0	0	0	0	0	0	0	0	0
828	chr2:852237:852865:629	629	0	0	1	1	0	0.4	1	0	0	0	0	0
829	chr2:1105918:1106268:351	351	7	0	4	0	3	2.8	1	5	2	4	1	3
830	chr2:1105690:1105893:204	204	0	0	0	0	0	0	0	0	0	0	0	0
831	chr2:805197:805278:82	82	0	0	0	0	0	0	0	0	0	0	0	0
832	chr2:804807:804947:141	141	0	0	0	1	0	0.2	0	0	0	0	0	0
833	chr2:805042:805172:131	131	0	1	0	0	0	0.2	1	0	0	0	0	0
834	chr2:805907:806029:123	123	0	0	1	0	0	0.2	0	0	0	0	0	0
835	chr2:805304:805880:577	577	0	0	0	0	0	0	0	0	0	1	0	0.25
836	chr2:804977:805017:41	41	0	0	0	0	0	0	0	0	0	0	0	0
837	chr2:1290792:1290864:73	73	0	0	0	0	0	0	0	0	0	0	0	0
838	chr2:1290444:1290587:144	144	11	849	724	8	12	320.8	18	1296	759	15	12	520.5
839	chr2:1290896:1291062:167	167	0	0	0	0	0	0	1	0	0	0	0	0
840	chr2:1290614:1290763:150	150	0	0	0	1	0	0.2	0	0	0	0	0	0
841	chr2:824336:826567:2232	2232	1	1	0	3	3	1.6	1	1	6	3	2	3
842	chr2:1073765:1074145:381	381	6	7	7	1	3	4.8	3	6	4	7	4	5.25
843	chr2:1074171:1074422:252	252	0	0	0	0	0	0	0	0	0	0	0	0
844	chr2:1072830:1073741:912	912	1	2	2	1	0	1.2	1	2	5	0	1	2
845	chr2:1201615:1201625:11	11	0	0	0	0	0	0	0	0	0	0	0	0
846	chr2:1201670:1201806:137	137	1	0	1	0	2	0.8	0	0	0	0	0	0
847	chr2:1201291:1201447:157	157	0	0	0	0	0	0	1	0	1	0	0	0.25
848	chr2:1201843:1201951:109	109	0	0	0	0	0	0	0	1	0	0	0	0.25
849	chr2:1201488:1201498:11	11	0	0	0	0	0	0	0	0	0	0	0	0
850	chr2:903561:904045:485	485	0	1	0	0	0	0.2	0	1	0	1	0	0.5
851	chr2:904070:904529:460	460	1	0	0	0	1	0.4	0	0	2	0	0	0.5
852	chr2:1179030:1179916:887	887	0	1	0	0	0	0.2	0	0	0	0	0	0
853	chr2:1179943:1180040:98	98	0	0	0	0	0	0	0	1	0	0	0	0.25
854	chr2:638227:638308:82	82	0	0	0	0	0	0	0	0	0	0	0	0
855	chr2:638049:638204:156	156	0	0	0	0	0	0	0	0	0	0	0	0
856	chr2:638331:638601:271	271	0	0	0	1	0	0.2	0	0	0	0	1	0.25
857	chr2:638624:638645:22	22	0	0	0	0	0	0	0	0	0	0	0	0
858	chr2:902997:903441:445	445	1	0	0	0	0	0.2	1	0	0	0	0	0
859	chr2:902732:902972:241	241	0	0	0	0	0	0	0	0	0	0	0	0
860	chr2:1114331:1119529:5199	5199	159	118	118	202	233	166	142	335	245	324	264	292
861	chr2:809377:810426:1050	1050	1	1	0	1	0	0.6	0	2	0	0	0	0.5
862	chr2:756711:756856:146	146	1	1	0	0	1	0.6	0	0	0	0	0	0
863	chr2:757067:757902:836	836	1	1	1	1	1	1	2	1	1	0	0	0.5
864	chr2:756888:757043:156	156	0	0	0	1	1	0.4	0	0	1	0	0	0.25
865	chr2:756670:756686:17	17	0	0	0	0	0	0	0	0	0	0	0	0
866	chr2:1107123:1107998:876	876	0	1	2	2	1	1.2	0	1	0	0	1	0.5
867	chr2:750672:750720:49	49	0	0	0	0	0	0	0	0	0	0	0	0
868	chr2:750999:751515:517	517	0	0	1	0	2	0.6	1	1	0	0	0	0.25
869	chr2:751541:752006:466	466	0	0	4	5	0	1.8	2	0	0	0	1	0.25
870	chr2:750747:750757:11	11	0	0	0	0	0	0	0	0	0	0	0	0
871	chr2:750785:750974:190	190	0	0	0	0	0	0	0	1	0	0	0	0.25
872	chr2:1134182:1135197:1016	1016	1	0	1	1	3	1.2	2	0	2	0	0	0.5
873	chr2:1246781:1246863:83	83	0	0	0	0	0	0	0	0	0	0	0	0
874	chr2:1245702:1245743:42	42	0	0	0	0	0	0	0	0	0	0	0	0
875	chr2:1245773:1245953:181	181	1	0	0	0	0	0.2	0	0	0	0	0	0
876	chr2:1245979:1246755:777	777	0	1	0	1	0	0.4	0	0	4	0	0	1
877	chr2:959092:959889:798	798	6	2	1	2	2	2.6	2	3	4	6	3	4
878	chr2:887748:889397:1650	1650	57	40	25	7	181	62	118	3	107	106	139	88.75
879	chr2:754549:755830:1282	1282	2	0	3	2	0	1.4	1	5	1	2	0	2
880	chr2:755854:756608:755	755	1	0	0	1	2	0.8	0	0	1	1	0	0.5
881	chr2:1135763:1138366:2604	2604	3	3	0	5	3	2.8	2	1	4	4	3	3
882	chr2:1047465:1048805:1341	1341	5	9	5	6	4	5.8	7	11	5	4	5	6.25
883	chr2:999286:999708:423	423	1	0	0	0	0	0.2	0	0	0	0	0	0
884	chr2:999732:1000208:477	477	0	0	0	0	1	0.2	0	0	0	1	0	0.25
885	chr2:983451:983629:179	179	0	0	0	1	0	0.2	2	0	0	0	0	0
886	chr2:983110:983245:136	136	0	0	0	0	0	0	0	0	0	0	0	0
887	chr2:983286:983344:59	59	0	0	0	0	0	0	0	0	0	0	0	0
888	chr2:983674:983748:75	75	0	1	0	0	0	0.2	0	0	0	0	0	0
889	chr2:1021990:1024110:2121	2121	6046	4830	4804	3325	6580	5117	3097	5510	6278	5289	3874	5237.75
890	chr2:954700:955131:432	432	1	1	0	0	0	0.4	1	1	0	2	0	0.75
891	chr2:954330:954674:345	345	1	1	0	0	0	0.4	2	0	1	0	0	0.25
892	chr2:953772:954303:532	532	2	1	0	1	1	1	2	3	0	1	4	2
893	chr2:632277:633647:1371	1371	2	1	1	4	0	1.6	0	2	1	0	2	1.25
894	chr2:881687:883824:2138	2138	9	3	3	9	5	5.8	3	11	8	4	6	7.25
895	chr2:880581:881114:534	534	1	1	0	0	0	0.4	0	1	2	0	0	0.75
896	chr2:881140:881662:523	523	0	0	0	0	1	0.2	0	1	0	0	0	0.25
897	chr2:875697:879116:3420	3420	7	2	6	4	6	5	5	6	3	0	6	3.75
898	chr2:1009728:1012481:2754	2754	26	22	24	23	17	22.4	57	31	16	12	11	17.5
899	chr2:972790:975417:2628	2628	14	19	26	9	29	19.4	45	17	13	11	18	14.75
900	chr2:1273461:1276478:3018	3018	30	19	13	38	12	22.4	10	32	31	22	27	28
901	chr2:652642:652718:77	77	0	0	0	0	0	0	0	0	0	0	0	0
902	chr2:652760:652831:72	72	0	0	0	0	0	0	0	0	0	0	0	0
903	chr2:650979:652607:1629	1629	1	1	2	2	0	1.2	1	3	2	0	1	1.5
904	chr2:652869:652917:49	49	0	0	0	0	0	0	1	0	0	0	0	0
905	chr2:686049:687233:1185	1185	4	1	7	4	3	3.8	3	4	10	6	3	5.75
906	chr2:820800:821876:1077	1077	1	0	5	1	5	2.4	2	2	1	3	1	1.75
907	chr2:947832:947848:17	17	0	0	0	0	0	0	0	0	0	0	0	0
908	chr2:947875:948016:142	142	1	0	0	0	0	0.2	0	1	0	0	0	0.25
909	chr2:947554:947634:81	81	0	0	0	0	0	0	0	0	0	0	0	0
910	chr2:947658:947803:146	146	2	1	10	1	2	3.2	9	1	1	0	4	1.5
911	chr2:947386:947529:144	144	0	0	0	0	0	0	0	0	0	0	0	0
912	chr2:948042:948103:62	62	0	0	0	0	0	0	0	0	0	0	0	0
913	chr2:971083:972777:1695	1695	6	4	2	3	3	3.6	3	3	1	2	2	2
914	chr2:1369334:1369597:264	264	1	1	2	1	1	1.2	0	1	1	0	2	1
915	chr2:1369622:1370383:762	762	52	60	64	27	65	53.6	92	54	42	44	55	48.75
916	chr2:892606:893007:402	402	0	0	0	1	0	0.2	0	3	2	0	0	1.25
917	chr2:893033:893320:288	288	0	0	0	0	0	0	0	1	2	0	0	0.75
918	chr2:1018260:1018356:97	97	0	0	0	0	0	0	0	0	0	0	0	0
919	chr2:1018448:1018462:15	15	0	0	0	0	0	0	0	0	0	0	0	0
920	chr2:1016619:1018234:1616	1616	1	2	2	4	3	2.4	1	3	3	0	2	2
921	chr2:631744:632238:495	495	0	0	0	0	0	0	0	0	0	0	0	0
922	chr2:631640:631720:81	81	0	0	1	0	0	0.2	0	1	0	1	0	0.5
923	chr2:660263:660346:84	84	11	7	23	2	16	11.8	5	16	5	8	7	9
924	chr2:660079:660235:157	157	0	0	0	0	0	0	0	0	0	0	0	0
925	chr2:660372:661385:1014	1014	5	4	11	2	6	5.6	3	5	2	4	3	3.5
926	chr2:928756:932004:3249	3249	2	2	4	6	7	4.2	3	10	6	8	6	7.5
927	chr2:1370663:1371430:768	768	1	0	1	0	1	0.6	0	1	0	0	0	0.25
928	chr2:1045778:1046515:738	738	1	0	0	2	0	0.6	0	1	0	0	1	0.5
929	chr2:1046540:1046689:150	150	0	0	0	0	0	0	0	0	0	0	1	0.25
930	chr2:961529:963430:1902	1902	3	0	2	6	3	2.8	0	3	1	4	4	3
931	chr2:812309:814159:1851	1851	6	3	5	12	6	6.4	4	3	6	2	5	4
932	chr2:1015571:1016305:735	735	2	0	0	0	0	0.4	0	2	1	0	1	1
933	chr2:1016333:1016494:162	162	0	0	0	0	0	0	0	0	0	0	0	0
934	chr2:1037450:1038274:825	825	0	0	0	1	0	0.2	0	0	1	0	0	0.25
935	chr2:1166429:1166640:212	212	0	0	0	0	0	0	0	0	0	0	0	0
936	chr2:1166665:1167328:664	664	0	1	0	0	3	0.8	1	0	0	0	1	0.25
937	chr2:1209875:1213167:3293	3293	4	4	3	5	6	4.4	6	6	3	2	1	3
938	chr2:729330:730506:1177	1177	4	3	6	3	5	4.2	2	7	2	2	8	4.75
939	chr2:731418:732334:917	917	1	1	2	0	2	1.2	0	2	3	4	2	2.75
940	chr2:731346:731390:45	45	0	0	0	0	0	0	0	0	0	0	0	0
941	chr2:730534:731320:787	787	1	0	0	0	0	0.2	0	0	1	0	0	0.25
942	chr2:821934:822566:633	633	3	1	0	0	0	0.8	1	0	0	1	1	0.5
943	chr2:1229857:1231928:2072	2072	3	2	2	4	5	3.2	1	3	1	3	1	2
944	chr2:1229459:1229834:376	376	1	0	0	0	0	0.2	0	0	0	0	0	0
945	chr2:1228302:1228699:398	398	1	0	1	2	1	1	0	2	1	0	3	1.5
946	chr2:1227602:1228278:677	677	34	26	35	34	49	35.6	34	52	35	25	54	41.5
947	chr2:1229238:1229263:26	26	0	0	0	0	0	0	0	0	0	0	0	0
948	chr2:1227410:1227578:169	169	0	0	0	0	0	0	0	0	0	0	0	0
949	chr2:1228723:1229215:493	493	4	7	5	4	8	5.6	8	13	2	1	5	5.25
950	chr2:1229288:1229447:160	160	0	0	0	0	0	0	0	0	0	0	0	0
951	chr2:1227217:1227234:18	18	0	0	0	0	0	0	0	0	0	0	0	0
952	chr2:1227258:1227386:129	129	0	0	1	0	0	0.2	3	0	0	0	0	0
953	chr2:1338822:1341065:2244	2244	24	11	23	17	23	19.6	18	42	34	16	17	27.25
954	chr2:1341089:1341167:79	79	0	0	0	0	0	0	0	0	0	0	0	0
955	chr2:1338635:1338691:57	57	0	0	0	0	0	0	0	0	0	0	0	0
956	chr2:990840:992183:1344	1344	73	101	58	39	140	82.2	30	89	41	28	36	48.5
957	chr2:896502:896789:288	288	1	0	0	0	1	0.4	1	1	0	0	0	0.25
958	chr2:896813:899398:2586	2586	18	10	17	30	20	19	12	31	12	6	20	17.25
959	chr2:628739:631780:3042	3042	4	5	4	4	2	3.8	6	10	9	4	2	6.25
960	chr2:1206452:1208310:1859	1859	41	60	41	29	93	52.8	15	121	60	34	67	70.5
961	chr2:633847:637075:3229	3229	8	3	4	7	5	5.4	5	8	9	2	5	6
962	chr2:633760:633819:60	60	0	0	0	0	0	0	0	0	0	0	0	0
963	chr2:780875:781151:277	277	1	1	1	0	2	1	0	0	0	0	1	0.25
964	chr2:781178:783705:2528	2528	8	6	6	11	4	7	10	7	10	4	3	6
965	chr2:1293232:1293334:103	103	0	0	0	0	0	0	0	0	0	0	0	0
966	chr2:1293365:1293523:159	159	0	1	1	1	0	0.6	1	0	2	0	1	0.75
967	chr2:1293550:1293560:11	11	0	0	0	0	0	0	0	0	0	0	0	0
968	chr2:1293151:1293202:52	52	0	0	0	0	0	0	0	0	0	0	0	0
969	chr2:1290107:1290196:90	90	0	0	0	0	0	0	0	0	0	0	0	0
970	chr2:1289035:1289963:929	929	0	1	0	3	1	1	0	1	3	0	1	1.25
971	chr2:1290000:1290077:78	78	0	0	0	0	0	0	0	0	0	0	0	0
972	chr2:1261577:1264705:3129	3129	4	2	4	5	5	4	0	4	5	1	2	3
973	chr2:1197090:1197989:900	900	3	2	1	3	1	2	1	3	5	2	1	2.75
974	chr2:1198042:1198177:136	136	0	0	0	0	2	0.4	0	0	0	0	0	0
975	chr2:1254760:1254943:184	184	0	0	0	0	0	0	0	0	0	0	1	0.25
976	chr2:1254651:1254736:86	86	0	0	0	0	0	0	0	0	0	0	0	0
977	chr2:1254459:1254625:167	167	0	0	0	0	0	0	0	0	1	0	0	0.25
978	chr2:1254967:1255341:375	375	1	2	0	2	1	1.2	0	0	0	1	0	0.25
979	chr2:1254267:1254435:169	169	0	0	0	4	0	0.8	0	0	0	0	0	0
980	chr2:1258444:1260010:1567	1567	3	2	2	3	3	2.6	5	4	3	3	1	2.75
981	chr2:776447:777146:700	700	15	6	19	12	10	12.4	7	28	19	9	4	15
982	chr2:775721:776422:702	702	0	0	0	0	0	0	1	0	0	0	0	0
983	chr2:653590:654414:825	825	50	35	36	38	58	43.4	23	94	37	55	48	58.5
984	chr2:1265005:1266548:1544	1544	0	0	2	1	0	0.6	2	2	1	2	3	2
985	chr2:1264846:1264975:130	130	0	0	0	0	1	0.2	0	2	0	0	0	0.5
986	chr2:945779:946195:417	417	1	0	0	2	0	0.6	1	0	0	0	0	0
987	chr2:967184:967705:522	522	0	0	0	1	0	0.2	1	0	0	0	0	0
988	chr2:902777:902885:109	109	0	0	0	0	0	0	0	0	0	0	0	0
989	chr2:902435:902572:138	138	0	0	0	0	0	0	0	0	0	0	2	0.5
990	chr2:902236:902329:94	94	0	0	0	0	0	0	0	0	0	0	0	0
991	chr2:902596:902640:45	45	1	4	2	0	1	1.6	0	4	3	1	0	2
992	chr2:902355:902411:57	57	0	1	0	1	0	0.4	0	0	0	0	0	0
993	chr2:902663:902753:91	91	0	0	0	0	0	0	0	0	0	0	0	0
994	chr2:967702:968700:999	999	1	1	0	2	0	0.8	0	1	1	0	1	0.75
995	chr2:968724:969096:373	373	1	0	0	0	0	0.2	1	2	0	0	1	0.75
996	chr2:854942:856414:1473	1473	18	14	17	18	34	20.2	23	66	16	19	48	37.25
997	chr2:1024303:1027074:2772	2772	18	2376	1509	23	34	792	2861	50	2758	34	3302	1536
998	chr2:775029:775166:138	138	0	0	0	0	0	0	0	0	0	0	0	0
999	chr2:774537:774895:359	359	0	0	1	1	1	0.6	0	0	2	0	2	1
1000	chr2:1130113:1131203:1091	1091	0	2	0	1	0	0.6	0	2	0	0	1	0.75
1001	chr2:1131348:1132874:1527	1527	0	2	2	4	1	1.8	1	1	3	0	2	1.5
1002	chr2:1083047:1083549:503	503	1	0	0	0	0	0.2	0	2	0	1	0	0.75
1003	chr2:1083578:1084205:628	628	1	2	0	2	0	1	0	0	0	1	0	0.25
1004	chr2:839489:839525:37	37	0	0	0	0	0	0	0	0	0	0	0	0
1005	chr2:839986:842171:2186	2186	0	1	0	2	2	1	1	2	0	1	1	1
1006	chr2:839867:839956:90	90	0	0	0	0	0	0	0	0	0	0	0	0
1007	chr2:839553:839843:291	291	0	0	0	0	1	0.2	0	0	0	0	1	0.25
1008	chr2:842201:842224:24	24	0	0	0	0	0	0	0	0	0	0	0	0
1009	chr2:1089508:1089700:193	193	0	0	0	0	0	0	0	0	0	0	0	0
1010	chr2:1089725:1089844:120	120	0	0	0	2	0	0.4	0	0	0	0	1	0.25
1011	chr2:1035151:1037403:2253	2253	2	1	4	3	2	2.4	3	4	4	1	1	2.5
1012	chr2:943735:945387:1653	1653	0	2	1	0	1	0.8	1	1	1	1	1	1
1013	chr3:678941:682138:3198	3198	14	15	23	8	616	135.2	435	804	343	6	331	371
1014	chr3:817795:818130:336	336	0	0	1	0	0	0.2	1	2	0	0	0	0.5
1015	chr3:818527:818977:451	451	0	0	0	0	3	0.6	2	1	0	0	0	0.25
1016	chr3:818402:818501:100	100	0	0	0	0	0	0	0	0	1	0	1	0.5
1017	chr3:818154:818225:72	72	0	0	0	0	0	0	0	0	0	0	0	0
1018	chr3:818254:818376:123	123	0	0	0	0	0	0	0	0	0	0	0	0
1019	chr3:1194163:1194424:262	262	0	0	0	0	0	0	0	0	0	0	0	0
1020	chr3:1193969:1194132:164	164	0	3	3	0	4	2	0	7	1	3	0	2.75
1021	chr3:1194448:1194990:543	543	2	1	1	0	1	1	0	1	2	1	0	1
1022	chr3:690422:692104:1683	1683	1	0	0	1	3	1	0	0	1	1	1	0.75
1023	chr3:970221:971534:1314	1314	2	3	1	2	3	2.2	1	9	5	1	6	5.25
1024	chr3:713027:713544:518	518	0	0	1	1	0	0.4	0	1	0	0	1	0.5
1025	chr3:713570:713898:329	329	1	1	1	0	1	0.8	0	0	0	0	0	0
1026	chr3:712834:713000:167	167	0	4	1	3	11	3.8	3	8	2	1	5	4
1027	chr3:713932:714170:239	239	0	0	0	0	0	0	0	0	0	1	1	0.5
1028	chr3:675290:676954:1665	1665	3	10	4	7	5	5.8	4	10	2	5	6	5.75
1029	chr3:1025341:1025831:491	491	0	0	0	1	0	0.2	3	2	0	1	1	1
1030	chr3:1078316:1080763:2448	2448	1	1	1	3	4	2	1	2	1	1	1	1.25
1031	chr3:794368:794619:252	252	0	0	0	0	0	0	1	0	0	1	0	0.25
1032	chr3:794645:796120:1476	1476	2	2	0	0	1	1	1	1	3	1	2	1.75
1033	chr3:986721:989532:2812	2812	5	1	0	4	6	3.2	1	3	2	3	6	3.5
1034	chr3:989560:990720:1161	1161	19	36	12	62	48	35.4	14	22	45	32	33	33
1035	chr3:655270:656874:1605	1605	1	3	1	3	1	1.8	2	5	2	3	0	2.5
1036	chr3:805894:808167:2274	2274	9	10	17	16	20	14.4	16	34	16	6	22	19.5
1037	chr3:1017105:1017248:144	144	0	0	2	1	0	0.6	0	1	0	0	0	0.25
1038	chr3:1016789:1017076:288	288	0	2	0	39	1	8.4	97	0	1	0	71	18
1039	chr3:890078:891538:1461	1461	8	6	8	10	15	9.4	15	12	13	22	18	16.25
1040	chr3:981453:981458:6	6	0	0	0	0	0	0	0	0	0	0	0	0
1041	chr3:981499:981624:126	126	0	0	0	0	0	0	0	0	0	0	0	0
1042	chr3:981650:981714:65	65	0	0	0	0	0	0	0	0	0	0	0	0
1043	chr3:981740:982004:265	265	0	0	0	0	0	0	0	0	0	0	0	0
1044	chr3:1044533:1045787:1255	1255	7	5	6	3	3	4.8	6	8	20	11	4	10.75
1045	chr3:931225:932921:1697	1697	8	4	5	4	4	5	1	9	7	4	5	6.25
1046	chr3:665512:665608:97	97	0	0	0	0	0	0	0	0	0	0	0	0
1047	chr3:665637:665734:98	98	0	0	0	0	0	0	0	0	0	0	0	0
1048	chr3:665020:665485:466	466	1	0	1	0	0	0.4	0	2	2	1	1	1.5
1049	chr3:757012:757866:855	855	0	1	0	0	1	0.4	0	0	0	1	0	0.25
1050	chr3:755936:756809:874	874	1	2	2	1	5	2.2	2	3	2	1	2	2
1051	chr3:756833:756986:154	154	1	1	1	1	1	1	0	2	0	1	0	0.75
1052	chr3:706468:708232:1765	1765	1	3	0	4	3	2.2	0	5	2	4	4	3.75
1053	chr3:705533:706442:910	910	0	0	0	1	1	0.4	0	3	0	0	0	0.75
1054	chr3:1148023:1148115:93	93	0	1	0	1	0	0.4	0	0	0	0	0	0
1055	chr3:1148138:1148393:256	256	59	52	41	102	51	61	55	135	76	68	73	88
1056	chr3:1147795:1147920:126	126	0	0	0	0	0	0	1	0	0	0	0	0
1057	chr3:1147948:1147998:51	51	0	0	0	0	0	0	0	0	0	0	0	0
1058	chr3:1148419:1148725:307	307	59	28	35	34	21	35.4	17	50	71	57	19	49.25
1059	chr3:669859:675108:5250	5250	26	21	30	53	22	30.4	23	47	33	29	22	32.75
1060	chr3:1150168:1151035:868	868	4	2	0	4	2	2.4	4	6	6	2	4	4.5
1061	chr3:1149724:1149902:179	179	0	0	0	1	3	0.8	0	0	1	1	1	0.75
1062	chr3:1149927:1150144:218	218	0	0	0	0	0	0	0	0	0	0	0	0
1063	chr3:798164:799342:1179	1179	17	22	39	11	24	22.6	24	36	11	11	19	19.25
1064	chr3:788690:790759:2070	2070	2	0	1	0	3	1.2	1	1	1	3	1	1.5
1065	chr3:661528:661725:198	198	0	0	0	0	0	0	0	0	0	0	0	0
1066	chr3:660305:661047:743	743	1	0	0	0	1	0.4	0	0	0	0	1	0.25
1067	chr3:661749:662408:660	660	0	0	1	1	1	0.6	2	6	0	2	2	2.5
1068	chr3:661073:661503:431	431	0	0	0	0	0	0	0	0	0	0	0	0
1069	chr3:1091852:1094104:2253	2253	6	4	1	21	4	7.2	5	10	2	4	1	4.25
1070	chr3:1091476:1091817:342	342	0	0	1	0	0	0.2	0	1	0	2	0	0.75
1071	chr3:1063502:1066888:3387	3387	1447	760	897	1239	861	1040.8	494	1320	1127	739	705	972.75
1072	chr3:712192:712278:87	87	1	0	0	0	0	0.2	0	0	0	0	0	0
1073	chr3:711093:712166:1074	1074	0	1	1	0	2	0.8	1	0	2	0	1	0.75
1074	chr3:710788:711065:278	278	2	0	0	0	0	0.4	0	0	0	0	0	0
1075	chr3:709256:711256:2001	2001	2	3	2	4	2	2.6	0	1	0	2	0	0.75
1076	chr3:1134892:1135041:150	150	0	0	1	0	0	0.2	0	0	0	0	0	0
1077	chr3:1134784:1134866:83	83	0	0	0	0	0	0	0	3	1	1	0	1.25
1078	chr3:1135289:1135388:100	100	0	1	0	0	0	0.2	2	0	0	0	0	0
1079	chr3:1134000:1134297:298	298	0	1	0	0	0	0.2	0	0	0	0	0	0
1080	chr3:1134657:1134758:102	102	0	0	0	0	0	0	0	0	0	0	0	0
1081	chr3:1135066:1135264:199	199	0	0	0	0	0	0	0	0	0	0	0	0
1082	chr3:1134321:1134633:313	313	1	0	0	0	0	0.2	0	0	0	0	0	0
1083	chr3:717212:718819:1608	1608	5	0	1	0	7	2.6	3	6	3	1	5	3.75
1084	chr3:856936:858456:1521	1521	0	2	0	4	1	1.4	1	1	3	1	0	1.25
1085	chr3:917096:918946:1851	1851	4	4	6	4	5	4.6	4	4	6	4	2	4
1086	chr3:721788:721969:182	182	0	0	3	1	1	1	1	0	0	2	0	0.5
1087	chr3:720446:721674:1229	1229	0	1	0	0	0	0.2	0	0	0	0	0	0
1088	chr3:721700:721764:65	65	0	0	0	0	0	0	0	0	0	0	0	0
1089	chr3:721994:722441:448	448	0	0	0	0	2	0.4	0	0	2	0	0	0.5
1090	chr3:719603:720405:803	803	1	1	1	2	1	1.2	1	0	1	2	0	0.75
1091	chr3:978222:979031:810	810	8	5	2	10	10	7	2	12	7	3	8	7.5
1092	chr3:846677:847193:517	517	1	0	0	0	0	0.2	0	0	0	0	0	0
1093	chr3:847217:848262:1046	1046	2	0	1	2	2	1.4	1	1	1	0	1	0.75
1094	chr3:879826:879844:19	19	0	0	0	0	0	0	0	0	0	0	0	0
1095	chr3:879147:879797:651	651	0	0	1	0	0	0.2	1	2	0	1	1	1
1096	chr3:1101937:1103901:1965	1965	1	1	3	1	2	1.6	1	3	1	1	3	2
1097	chr3:1126614:1128726:2113	2113	2	2	3	2	5	2.8	2	7	4	2	2	3.75
1098	chr3:1007436:1007471:36	36	0	0	0	0	0	0	0	0	0	0	0	0
1099	chr3:1008096:1008724:629	629	0	2	0	2	1	1	0	2	2	2	1	1.75
1100	chr3:1007496:1007535:40	40	0	0	0	0	0	0	0	0	0	0	1	0.25
1101	chr3:1007921:1008072:152	152	0	0	0	0	0	0	0	0	0	0	0	0
1102	chr3:1007561:1007897:337	337	0	0	0	0	0	0	0	0	1	1	0	0.5
1103	chr3:944512:946173:1662	1662	2	1	6	3	6	3.6	1	11	5	2	4	5.5
1104	chr3:1106160:1106347:188	188	0	0	0	0	0	0	0	0	0	0	0	0
1105	chr3:1106371:1106449:79	79	0	0	0	0	0	0	0	0	0	0	0	0
1106	chr3:1106475:1106879:405	405	1	0	0	1	2	0.8	0	0	1	0	0	0.25
1107	chr3:1088359:1089249:891	891	1	0	2	0	0	0.6	0	1	0	1	0	0.5
1108	chr3:895021:896427:1407	1407	1	2	6	11	2	4.4	3	2	2	6	0	2.5
1109	chr3:691201:692530:1330	1330	5	2	4	10	3	4.8	2	8	2	2	3	3.75
1110	chr3:846452:847036:585	585	1	2	1	1	1	1.2	2	1	1	1	4	1.75
1111	chr3:845621:846427:807	807	0	1	0	2	0	0.6	0	0	3	1	0	1
1112	chr3:923851:924072:222	222	3	4	5	7	3	4.4	2	5	3	0	4	3
1113	chr3:923328:923827:500	500	0	0	0	0	0	0	0	0	0	1	0	0.25
1114	chr3:922685:923305:621	621	1	0	0	0	2	0.6	2	1	1	0	1	0.75
1115	chr3:855510:855657:148	148	0	1	0	0	1	0.4	0	0	0	0	0	0
1116	chr3:855372:855486:115	115	0	0	0	0	0	0	0	0	0	0	0	0
1117	chr3:855684:855999:316	316	7	3	3	10	7	6	2	9	9	4	4	6.5
1118	chr3:1004768:1006199:1432	1432	3	3	1	5	2	2.8	2	3	3	2	2	2.5
1119	chr3:1004296:1004743:448	448	0	1	0	0	1	0.4	1	0	1	0	1	0.5
1120	chr3:1046458:1046579:122	122	0	0	0	1	0	0.2	1	1	0	0	0	0.25
1121	chr3:1046024:1046433:410	410	0	0	0	0	0	0	0	0	0	1	2	0.75
1122	chr3:1045859:1045999:141	141	0	0	0	0	0	0	0	0	0	0	0	0
1123	chr3:1046608:1047190:583	583	2	1	1	1	0	1	0	2	1	0	2	1.25
1124	chr3:950800:952857:2058	2058	9	9	8	15	12	10.6	7	10	11	11	9	10.25
1125	chr3:757667:759728:2062	2062	1	2	0	8	3	2.8	1	6	9	7	5	6.75
1126	chr3:682301:682441:141	141	0	0	0	0	0	0	0	0	0	0	0	0
1127	chr3:682231:682273:43	43	0	0	0	0	0	0	0	0	0	0	0	0
1128	chr3:682468:682683:216	216	0	0	0	0	0	0	0	0	1	0	0	0.25
1129	chr3:682717:683069:353	353	0	0	0	0	0	0	0	0	0	0	1	0.25
1130	chr3:786839:788696:1858	1858	9	13	21	30	20	18.6	9	25	24	14	13	19
1131	chr3:786717:786807:91	91	0	0	0	0	0	0	0	0	0	0	0	0
1132	chr3:786495:786676:182	182	0	0	0	0	1	0.2	2	1	0	0	0	0.25
1133	chr3:686687:687052:366	366	0	1	1	0	0	0.4	0	1	0	0	0	0.25
1134	chr3:687077:687232:156	156	0	0	0	0	0	0	0	0	0	0	0	0
1135	chr3:687611:687712:102	102	0	0	0	0	1	0.2	0	0	0	0	0	0
1136	chr3:687259:687587:329	329	0	1	1	0	2	0.8	0	0	0	0	1	0.25
1137	chr3:686556:686661:106	106	0	1	0	1	0	0.4	0	2	0	0	0	0.5
1138	chr3:686207:686531:325	325	0	0	0	0	0	0	0	0	0	0	1	0.25
1139	chr3:685533:685792:260	260	0	1	1	0	0	0.4	1	0	0	0	0	0
1140	chr3:685153:685506:354	354	1	1	0	1	1	0.8	0	0	0	0	0	0
1141	chr3:685820:686171:352	352	8	10	5	8	7	7.6	11	11	11	7	4	8.25
1142	chr3:1194514:1197831:3318	3318	48	66	38	36	12	40	23	46	107	59	62	68.5
1143	chr3:1185629:1186243:615	615	0	0	3	3	0	1.2	0	2	4	4	0	2.5
1144	chr3:1185464:1185605:142	142	0	0	3	1	4	1.6	0	1	3	0	0	1
1145	chr3:1159596:1163377:3782	3782	68	27	44	41	40	44	12	69	56	26	34	46.25
1146	chr3:650502:650589:88	88	0	0	0	0	0	0	0	0	0	0	0	0
1147	chr3:649730:650478:749	749	0	0	1	0	1	0.4	1	2	0	2	0	1
1148	chr3:1101118:1102311:1194	1194	1	1	2	1	3	1.6	1	1	0	2	2	1.25
1149	chr3:994563:994637:75	75	0	0	0	0	0	0	0	0	0	0	0	0
1150	chr3:994811:995036:226	226	0	0	0	0	0	0	0	0	0	1	0	0.25
1151	chr3:994669:994780:112	112	0	0	0	0	0	0	0	0	0	0	1	0.25
1152	chr3:993663:994534:872	872	1	5	0	0	0	1.2	1	2	1	1	0	1
1153	chr3:914313:916043:1731	1731	18	46	14	23	69	34	44	30	16	59	26	32.75
1154	chr3:958441:959667:1227	1227	103	48	95	37	36	63.8	34	69	153	27	43	73
1155	chr3:1014952:1015614:663	663	1	0	0	1	0	0.4	1	0	0	0	1	0.25
1156	chr3:1015647:1015723:77	77	0	0	0	0	0	0	0	0	0	0	0	0
1157	chr3:953696:954687:992	992	0	1	1	1	1	0.8	4	6	0	0	0	1.5
1158	chr3:954716:955244:529	529	1	0	0	0	0	0.2	0	0	1	1	1	0.75
1159	chr3:940788:940955:168	168	0	0	0	0	0	0	0	0	0	0	0	0
1160	chr3:940499:940757:259	259	0	0	0	0	0	0	0	1	1	0	0	0.5
1161	chr3:940979:941667:689	689	3	0	0	2	1	1.2	0	0	2	1	1	1
1162	chr3:1074256:1075001:746	746	0	0	0	0	1	0.2	0	0	0	0	0	0
1163	chr3:1074114:1074227:114	114	0	0	0	0	0	0	0	0	0	0	0	0
1164	chr3:1073577:1074088:512	512	0	1	0	0	1	0.4	0	0	1	0	1	0.5
1165	chr3:765658:765767:110	110	0	0	0	0	0	0	0	0	0	0	1	0.25
1166	chr3:764686:764857:172	172	0	0	0	0	0	0	0	0	0	0	0	0
1167	chr3:765004:765068:65	65	0	0	0	0	0	0	0	0	0	0	0	0
1168	chr3:765795:765864:70	70	0	0	0	0	0	0	0	0	0	0	0	0
1169	chr3:765101:765553:453	453	2	0	0	0	1	0.6	1	0	0	0	0	0
1170	chr3:764891:764974:84	84	6	10	8	11	6	8.2	6	12	7	15	5	9.75
1171	chr3:765581:765631:51	51	0	0	0	0	0	0	0	0	0	0	0	0
1172	chr3:765886:766163:278	278	0	0	0	0	0	0	0	0	2	1	0	0.75
1173	chr3:766192:766216:25	25	0	0	0	0	0	0	0	0	0	0	0	0
1174	chr3:1000188:1001224:1037	1037	4	1	2	3	4	2.8	2	3	1	0	0	1
1175	chr3:1001249:1001895:647	647	0	0	1	0	3	0.8	0	4	0	2	2	2
1176	chr3:1019385:1020543:1159	1159	0	1	0	3	2	1.2	1	2	0	0	1	0.75
1177	chr3:800378:804013:3636	3636	134	52	113	96	68	92.6	55	144	120	117	98	119.75
1178	chr3:1179451:1179478:28	28	0	0	0	0	0	0	0	0	0	0	0	0
1179	chr3:1179507:1179712:206	206	0	1	1	0	1	0.6	1	0	1	0	4	1.25
1180	chr3:1179740:1179925:186	186	0	0	0	0	0	0	0	0	0	0	0	0
1181	chr3:1179051:1179073:23	23	0	0	0	0	0	0	0	0	0	0	0	0
1182	chr3:1179169:1179422:254	254	0	0	0	0	0	0	0	0	1	0	1	0.5
1183	chr3:1179099:1179135:37	37	0	0	0	0	0	0	0	0	0	0	0	0
1184	chr3:1178916:1179023:108	108	0	0	0	0	0	0	0	0	0	0	0	0
1185	chr3:696942:698073:1132	1132	3	3	2	2	3	2.6	5	1	4	2	3	2.5
1186	chr3:771834:772433:600	600	1	7	2	1	1	2.4	2	2	2	1	2	1.75
1187	chr3:993998:994051:54	54	0	0	0	0	0	0	0	0	0	0	0	0
1188	chr3:993723:993965:243	243	0	0	0	0	1	0.2	0	0	2	1	0	0.75
1189	chr3:994077:994323:247	247	1	1	0	0	0	0.4	1	0	1	0	1	0.5
1190	chr3:999203:1000243:1041	1041	4	0	1	3	5	2.6	2	2	5	0	2	2.25
1191	chr3:1090410:1090727:318	318	0	1	1	0	0	0.4	0	0	0	0	0	0
1192	chr3:1090755:1091360:606	606	0	0	0	4	0	0.8	1	0	0	0	2	0.5
1193	chr3:1077626:1077700:75	75	0	0	0	1	0	0.2	0	0	0	0	0	0
1194	chr3:1077730:1078166:437	437	2	4	1	1	3	2.2	1	3	0	3	1	1.75
1195	chr3:1078194:1078209:16	16	0	0	0	0	0	0	0	0	0	0	0	0
1196	chr3:1077041:1077600:560	560	1	1	0	0	1	0.6	1	2	0	0	2	1
1197	chr3:1136504:1136652:149	149	0	0	0	0	0	0	0	0	0	0	0	0
1198	chr3:1135865:1136166:302	302	2	1	2	0	1	1.2	3	1	1	3	2	1.75
1199	chr3:1136676:1138048:1373	1373	8	8	10	13	6	9	8	11	9	4	6	7.5
1200	chr3:1136190:1136480:291	291	0	1	0	1	3	1	0	1	1	1	2	1.25
1201	chr3:868323:870307:1985	1985	38	13	21	26	20	23.6	13	41	33	24	20	29.5
1202	chr3:870354:871018:665	665	0	0	0	0	1	0.2	0	0	0	1	0	0.25
1203	chr3:927283:927582:300	300	0	0	0	1	0	0.2	0	0	0	0	0	0
1204	chr3:927608:928058:451	451	0	0	0	1	0	0.2	0	0	0	0	0	0
1205	chr3:927216:927259:44	44	0	0	0	0	0	0	0	0	0	0	0	0
1206	chr3:926262:927192:931	931	0	0	0	3	1	0.8	1	3	0	0	0	0.75
1207	chr3:905524:906402:879	879	0	0	1	1	0	0.4	1	1	1	0	1	0.75
1208	chr3:1083519:1086354:2836	2836	9	8	3	8	1	5.8	2	3	6	15	12	9
1209	chr3:1008728:1010326:1599	1599	0	0	3	0	0	0.6	3	2	2	1	0	1.25
1210	chr3:901078:905277:4200	4200	186	170	233	120	269	195.6	159	335	240	109	188	218
1211	chr3:822427:825306:2880	2880	8	5	0	9	4	5.2	6	13	15	3	8	9.75
1212	chr3:828021:828199:179	179	0	0	0	0	0	0	0	0	1	0	0	0.25
1213	chr3:827684:827894:211	211	0	0	0	0	0	0	0	0	0	0	0	0
1214	chr3:989940:991181:1242	1242	5	3	6	6	4	4.8	3	16	14	11	8	12.25
1215	chr3:991205:991576:372	372	0	0	0	0	1	0.2	1	2	0	0	0	0.5
1216	chr3:897939:900923:2985	2985	5	15	5	21	1	9.4	8	79	22	19	8	32
1217	chr3:759829:762081:2253	2253	7	5	15	20	9	11.2	8	26	14	9	8	14.25
1218	chr3:1050981:1051979:999	999	0	1	0	5	3	1.8	1	5	4	3	3	3.75
1219	chr3:851585:851789:205	205	1	0	0	0	0	0.2	0	0	0	0	0	0
1220	chr3:851909:852026:118	118	0	0	0	1	0	0.2	0	0	0	0	0	0
1221	chr3:851813:851885:73	73	0	0	0	0	0	0	0	0	0	0	0	0
1222	chr3:851201:851561:361	361	0	0	0	0	0	0	0	0	0	1	0	0.25
1223	chr3:747330:748274:945	945	2	2	0	0	2	1.2	0	1	0	2	1	1
1224	chr3:747097:747306:210	210	1	0	0	0	0	0.2	1	0	1	0	0	0.25
1225	chr3:1179973:1181283:1311	1311	2	0	0	2	1	1	3	2	1	0	4	1.75
1226	chr3:906633:908009:1377	1377	0	3	0	3	2	1.6	3	3	1	3	3	2.5
1227	chr3:738221:738333:113	113	0	0	0	0	0	0	0	0	0	0	0	0
1228	chr3:738542:738618:77	77	0	0	0	0	0	0	0	0	0	0	0	0
1229	chr3:737362:737746:385	385	0	3	1	2	5	2.2	0	5	2	1	0	2
1230	chr3:737770:738197:428	428	2	1	2	3	1	1.8	0	3	1	1	3	2
1231	chr3:738387:738518:132	132	0	0	0	1	0	0.2	0	4	0	0	1	1.25
1232	chr3:738357:738363:7	7	0	0	0	0	0	0	0	0	0	0	0	0
1233	chr3:738642:738677:36	36	0	0	0	0	0	0	0	0	0	0	0	0
1234	chr3:738700:739023:324	324	0	0	0	2	0	0.4	1	0	0	0	1	0.25
1235	chr3:961458:962585:1128	1128	2	0	0	0	2	0.8	1	3	1	2	1	1.75
1236	chr3:884983:885228:246	246	0	0	0	0	0	0	0	0	0	0	0	0
1237	chr3:885256:885345:90	90	0	0	0	0	0	0	0	0	0	0	0	0
1238	chr3:885478:888040:2563	2563	2	4	7	4	1	3.6	6	6	3	1	3	3.25
1239	chr3:885371:885452:82	82	0	0	0	0	0	0	0	0	0	0	0	0
1240	chr3:657074:658314:1241	1241	28	23	8	9	2	14	5	9	5	5	2	5.25
1241	chr3:1131575:1131663:89	89	0	0	0	0	0	0	0	0	0	0	0	0
1242	chr3:1131947:1131999:53	53	0	0	0	0	0	0	0	0	0	0	0	0
1243	chr3:1132031:1132182:152	152	0	0	0	3	1	0.8	2	0	0	2	2	1
1244	chr3:1131767:1131918:152	152	0	0	0	0	0	0	0	0	0	0	0	0
1245	chr3:1131689:1131733:45	45	0	0	0	0	0	0	1	0	0	0	0	0
1246	chr3:1178212:1178727:516	516	3	0	0	0	0	0.6	0	0	2	1	0	0.75
1247	chr3:1178756:1179210:455	455	6	2	1	9	8	5.2	10	8	5	8	0	5.25
1248	chr3:714200:714463:264	264	0	0	0	0	0	0	0	1	0	1	0	0.5
1249	chr3:714729:715036:308	308	1	0	1	1	0	0.6	1	3	2	0	1	1.5
1250	chr3:714488:714698:211	211	0	0	0	0	1	0.2	0	1	0	0	0	0.25
1251	chr3:810000:811172:1173	1173	0	0	0	0	0	0	1	1	0	1	0	0.5
1252	chr3:1013759:1013793:35	35	0	0	0	0	0	0	0	0	0	0	0	0
1253	chr3:1012813:1013730:918	918	0	0	1	3	0	0.8	1	0	1	0	0	0.25
1254	chr3:1013832:1013953:122	122	0	0	0	0	0	0	0	0	0	0	0	0
1255	chr3:1165382:1166473:1092	1092	3	14	17	9	17	12	3	6	13	4	16	9.75
1256	chr3:998243:998443:201	201	0	0	0	0	0	0	0	0	0	0	0	0
1257	chr3:998904:998958:55	55	0	0	0	0	0	0	0	1	0	0	0	0.25
1258	chr3:998982:999057:76	76	0	0	0	0	0	0	0	2	0	0	0	0.5
1259	chr3:998658:998880:223	223	0	48	35	54	2	27.8	46	1	2	2	0	1.25
1260	chr3:998469:998632:164	164	0	0	0	0	1	0.2	0	0	0	0	0	0
1261	chr3:1071283:1071474:192	192	0	0	0	0	0	0	0	0	0	0	1	0.25
1262	chr3:1071574:1071849:276	276	0	0	1	0	0	0.2	0	0	0	0	0	0
1263	chr3:1071877:1072198:322	322	0	0	0	0	0	0	0	0	0	1	0	0.25
1264	chr3:1072223:1072734:512	512	1	0	0	0	1	0.4	0	0	0	0	0	0
1265	chr3:1071500:1071545:46	46	0	0	0	0	0	0	0	0	0	0	0	0
1266	chr3:912413:914083:1671	1671	7	2	5	6	2	4.4	6	10	3	4	2	4.75
1267	chr3:1145694:1145956:263	263	1	0	2	1	0	0.8	0	1	0	0	0	0.25
1268	chr3:1145531:1145666:136	136	0	0	0	1	0	0.2	0	1	1	0	1	0.75
1269	chr3:981853:982145:293	293	6	1	1	0	0	1.6	1	4	1	0	2	1.75
1270	chr3:982575:982803:229	229	269	155	174	364	214	235.2	4	422	285	152	9	217
1271	chr3:982174:982551:378	378	0	3	1	5	4	2.6	2	4	8	1	4	4.25
1272	chr3:1048840:1048911:72	72	0	0	0	1	0	0.2	0	0	0	1	0	0.25
1273	chr3:1048940:1049416:477	477	0	0	0	0	0	0	0	2	0	0	1	0.75
1274	chr3:1048502:1048815:314	314	1	0	0	0	2	0.6	0	1	0	0	3	1
1275	chr3:1018067:1018785:719	719	9	9	12	11	7	9.6	17	9	11	10	8	9.5
1276	chr3:1019077:1019337:261	261	0	0	2	0	0	0.4	1	0	1	0	0	0.25
1277	chr3:1018811:1019051:241	241	1	0	0	0	0	0.2	0	1	0	0	0	0.25
1278	chr3:1017681:1018040:360	360	2	0	0	0	0	0.4	1	0	0	0	1	0.25
1279	chr3:839935:839995:61	61	0	0	0	0	0	0	0	0	0	0	0	0
1280	chr3:840020:840076:57	57	0	0	0	0	0	0	0	0	0	0	0	0
1281	chr3:838660:839908:1249	1249	42	21	35	30	25	30.6	18	51	38	39	40	42
1282	chr3:1022635:1024854:2220	2220	17	22	16	10	17	16.4	10	24	17	15	16	18
1283	chr3:1025001:1025101:101	101	0	0	1	0	0	0.2	0	0	1	0	0	0.25
1284	chr3:1024886:1024924:39	39	0	0	0	1	0	0.2	0	0	0	0	0	0
1285	chr3:884866:884909:44	44	0	0	0	0	0	0	0	0	0	0	0	0
1286	chr3:884192:884352:161	161	0	0	0	0	0	0	1	1	0	0	0	0.25
1287	chr3:884529:884564:36	36	0	0	0	0	0	0	0	0	0	0	0	0
1288	chr3:884377:884503:127	127	0	0	0	0	0	0	0	0	0	0	0	0
1289	chr3:884717:884831:115	115	0	0	0	1	0	0.2	0	0	0	0	0	0
1290	chr3:884591:884686:96	96	0	0	0	0	0	0	0	0	0	0	0	0
1291	chr3:1053678:1053749:72	72	0	0	0	0	0	0	0	0	0	0	0	0
1292	chr3:1053775:1055973:2199	2199	2	0	1	3	2	1.6	1	3	2	2	7	3.5
1293	chr3:1053271:1053653:383	383	0	1	1	2	3	1.4	0	1	1	1	5	2
1294	chr3:1202511:1204437:1927	1927	2	3	5	4	0	2.8	0	4	2	4	1	2.75
1295	chr3:958088:958212:125	125	0	0	0	0	1	0.2	0	0	0	0	0	0
1296	chr3:956613:957926:1314	1314	1	1	6	4	2	2.8	3	7	4	3	3	4.25
1297	chr3:957959:958059:101	101	0	0	0	0	0	0	0	0	0	0	0	0
1298	chr3:836692:837858:1167	1167	2	2	0	2	3	1.8	4	8	2	4	3	4.25
1299	chr3:1135349:1135771:423	423	0	1	1	4	0	1.2	0	0	0	0	1	0.25
1300	chr3:1175405:1177120:1716	1716	3	6	6	5	11	6.2	6	14	6	2	2	6
1301	chr3:754840:755828:989	989	16	6	3	1	5	6.2	6	18	8	2	8	9
1302	chr3:1039000:1039246:247	247	0	0	0	0	0	0	0	0	0	0	0	0
1303	chr3:1039274:1041984:2711	2711	5	6	6	11	3	6.2	4	26	9	4	13	13
1304	chr3:699413:700994:1582	1582	4	2	3	1	1	2.2	0	4	4	1	1	2.5
1305	chr3:701020:701302:283	283	0	1	0	3	4	1.6	0	0	0	0	2	0.5
1306	chr3:698256:699384:1129	1129	0	0	0	2	1	0.6	1	0	1	0	2	0.75
1307	chr3:1193551:1193897:347	347	0	0	0	1	2	0.6	0	1	0	1	0	0.5
1308	chr3:1191437:1193527:2091	2091	4	2	2	3	6	3.4	5	12	2	1	2	4.25
1309	chr3:813344:814849:1506	1506	1	0	3	0	3	1.4	2	1	1	0	2	1
1310	chr3:1182330:1183136:807	807	1	1	1	0	0	0.6	1	2	1	1	0	1
1311	chr3:1182080:1182306:227	227	0	0	0	0	0	0	0	0	0	0	0	0
1312	chr3:1183160:1183241:82	82	0	0	0	0	0	0	0	0	0	0	0	0
1313	chr3:1006807:1006883:77	77	1	0	0	0	0	0.2	1	0	0	0	0	0
1314	chr3:1006907:1007316:410	410	2	0	1	0	2	1	0	0	1	0	0	0.25
1315	chr3:1006717:1006783:67	67	0	0	0	0	0	0	0	0	0	0	0	0
1316	chr3:1066969:1069051:2083	2083	3	0	2	1	2	1.6	1	3	2	2	2	2.25
1317	chr3:648997:649079:83	83	0	0	0	0	0	0	0	1	0	0	0	0.25
1318	chr3:648453:648972:520	520	11	5	11	5	7	7.8	10	11	3	0	6	5
1319	chr3:1200506:1201321:816	816	1	1	2	1	1	1.2	2	1	0	0	0	0.25
1320	chr3:814916:817780:2865	2865	7	4	3	8	9	6.2	4	8	5	3	9	6.25
1321	chr3:754127:754566:440	440	1	0	0	0	0	0.2	0	1	0	1	1	0.75
1322	chr3:753297:754103:807	807	2	1	0	2	2	1.4	0	1	2	1	2	1.5
1323	chr3:754593:754796:204	204	0	0	0	0	0	0	0	0	0	0	1	0.25
1324	chr3:928109:928781:673	673	0	0	0	0	1	0.2	0	3	0	0	0	0.75
1325	chr3:929097:929849:753	753	2	3	3	5	4	3.4	0	1	2	2	2	1.75
1326	chr3:928810:929071:262	262	0	0	0	0	1	0.2	0	0	0	0	0	0
1327	chr3:688185:688276:92	92	1	0	0	0	0	0.2	0	0	0	0	0	0
1328	chr3:687943:688158:216	216	0	0	0	0	0	0	0	0	1	0	0	0.25
1329	chr3:688847:689008:162	162	0	0	0	1	0	0.2	0	0	0	0	0	0
1330	chr3:688304:688513:210	210	0	0	0	0	1	0.2	0	0	0	1	2	0.75
1331	chr3:687742:687918:177	177	0	0	0	0	0	0	0	1	0	0	0	0.25
1332	chr3:688537:688821:285	285	0	0	0	0	0	0	1	0	0	1	0	0.25
1333	chr3:650342:652917:2576	2576	384	13	12	265	484	231.6	8	22	510	654	366	388
1334	chr3:804094:804447:354	354	2	1	0	1	0	0.8	1	1	0	1	0	0.5
1335	chr3:804483:804811:329	329	0	0	0	2	0	0.4	0	0	0	1	2	0.75
1336	chr3:1004853:1006329:1477	1477	1	1	4	1	1	1.6	1	1	1	4	1	1.75
1337	chr3:1006353:1006591:239	239	0	2	1	0	1	0.8	0	1	0	0	0	0.25
1338	chr3:1006615:1006656:42	42	0	0	0	0	0	0	0	0	0	0	0	0
1339	chr3:1116856:1117593:738	738	0	0	0	0	0	0	0	0	0	2	1	0.75
1340	chr3:924327:924449:123	123	0	0	0	0	0	0	2	0	0	0	0	0
1341	chr3:924150:924303:154	154	0	0	0	0	0	0	0	0	0	1	0	0.25
1342	chr3:924474:925315:842	842	0	1	0	0	1	0.4	2	2	0	0	1	0.75
1343	chr3:685153:685243:91	91	0	0	0	0	0	0	0	0	0	0	0	0
1344	chr3:684262:685024:763	763	1	2	3	0	2	1.6	0	1	2	0	0	0.75
1345	chr3:685052:685127:76	76	0	0	0	0	0	0	0	0	0	0	0	0
1346	chr3:1112572:1112903:332	332	2	0	1	1	1	1	2	0	2	3	3	2
1347	chr3:1108728:1112546:3819	3819	133	116	53	152	150	120.8	29	68	68	130	165	107.75
1348	chr3:784415:785300:886	886	3	2	0	0	1	1.2	0	2	1	0	1	1
1349	chr3:785329:786444:1116	1116	2	3	0	2	2	1.8	0	2	0	0	1	0.75
1350	chr3:1014135:1014882:748	748	2	1	1	2	3	1.8	0	0	1	0	0	0.25
1351	chr3:1013919:1014110:192	192	0	0	0	1	0	0.2	0	0	0	0	0	0
1352	chr3:991641:991955:315	315	0	0	0	1	0	0.2	0	0	1	1	0	0.5
1353	chr3:991984:993075:1092	1092	2	2	0	2	0	1.2	0	0	1	0	0	0.25
1354	chr3:1117659:1118927:1269	1269	0	2	1	1	0	0.8	0	1	0	0	0	0.25
1355	chr3:976661:977674:1014	1014	1	0	2	0	0	0.6	1	1	0	1	0	0.5
1356	chr3:977700:977951:252	252	0	0	0	0	0	0	0	0	0	0	0	0
1357	chr3:974926:976636:1711	1711	4	3	4	10	5	5.2	6	11	3	8	8	7.5
1358	chr3:859104:860535:1432	1432	2	2	1	8	2	3	1	3	4	2	2	2.75
1359	chr3:830445:831542:1098	1098	4	1	0	5	2	2.4	2	3	7	2	7	4.75
1360	chr3:831567:831920:354	354	20	20	26	12	38	23.2	24	22	14	17	16	17.25
1361	chr3:892032:893907:1876	1876	2	4	5	5	3	3.8	6	6	5	3	9	5.75
1362	chr3:1028908:1029546:639	639	1	0	0	0	0	0.2	0	1	0	0	0	0.25
1363	chr3:1029571:1031625:2055	2055	4	2	3	0	3	2.4	1	3	4	0	2	2.25
1364	chr3:774170:776542:2373	2373	3	3	1	1	8	3.2	5	8	1	3	5	4.25
1365	chr3:1174229:1174448:220	220	22	14	31	20	24	22.2	27	45	14	11	25	23.75
1366	chr3:1172409:1174125:1717	1717	9	2	8	6	3	5.6	3	11	2	2	5	5
1367	chr3:836246:836453:208	208	0	0	0	0	0	0	0	0	0	0	1	0.25
1368	chr3:836478:836655:178	178	0	0	0	0	0	0	0	0	0	0	0	0
1369	chr3:832630:836221:3592	3592	15	9	5	7	9	9	3	15	23	8	13	14.75
1370	chr3:1184909:1185032:124	124	4	13	12	5	6	8	14	9	18	8	18	13.25
1371	chr3:1185060:1185349:290	290	0	1	1	0	0	0.4	0	3	2	0	2	1.75
1372	chr3:1185374:1185395:22	22	0	0	0	0	0	0	0	0	0	0	0	0
1373	chr3:997939:998030:92	92	0	0	0	0	0	0	0	0	0	0	0	0
1374	chr3:998297:998532:236	236	0	0	1	0	0	0.2	1	0	0	0	0	0
1375	chr3:998057:998271:215	215	0	0	0	0	0	0	0	0	1	0	0	0.25
1376	chr3:979340:979651:312	312	1	0	0	0	0	0.2	0	0	0	0	0	0
1377	chr3:979676:981336:1661	1661	5	3	3	1	3	3	0	2	3	1	2	2
1378	chr3:960967:961046:80	80	0	0	0	0	0	0	0	0	0	0	0	0
1379	chr3:961210:961763:554	554	3	0	2	0	1	1.2	0	1	0	0	0	0.25
1380	chr3:961073:961182:110	110	0	0	0	0	0	0	0	1	0	0	0	0.25
1381	chr3:1041044:1042964:1921	1921	6	1	3	3	1	2.8	1	1	3	4	2	2.5
1382	chr3:768529:768791:263	263	0	0	0	0	0	0	0	0	0	0	0	0
1383	chr3:768815:769357:543	543	0	0	0	1	0	0.2	0	0	0	0	0	0
1384	chr3:766544:766780:237	237	2	1	1	1	3	1.6	0	2	3	2	0	1.75
1385	chr3:768053:768505:453	453	0	0	0	0	0	0	0	1	0	0	0	0.25
1386	chr3:766318:766516:199	199	0	0	0	0	0	0	0	0	0	0	0	0
1387	chr3:766804:768029:1226	1226	6	3	5	3	11	5.6	1	14	8	0	9	7.75
1388	chr3:938269:938391:123	123	0	0	0	0	0	0	0	0	0	0	0	0
1389	chr3:938417:939039:623	623	1	0	0	0	0	0.2	0	0	0	0	1	0.25
1390	chr3:937962:938243:282	282	0	2	0	1	1	0.8	1	1	1	0	1	0.75
1391	chr3:937678:937937:260	260	2	1	0	0	1	0.8	2	4	0	2	0	1.5
1392	chr3:1183319:1184914:1596	1596	0	3	2	4	1	2	0	2	1	1	6	2.5
1393	chr3:726912:727218:307	307	0	0	0	0	0	0	0	0	0	0	0	0
1394	chr3:727242:729031:1790	1790	4	4	4	2	2	3.2	8	5	2	7	6	5
1395	chr3:726618:726888:271	271	0	0	0	0	0	0	0	1	0	0	0	0.25
1396	chr3:1190040:1191419:1380	1380	2	3	2	4	6	3.4	3	7	2	4	2	3.75
1397	chr3:768901:770352:1452	1452	4	2	0	4	2	2.4	1	3	3	4	0	2.5
1398	chr3:1100206:1100345:140	140	0	0	0	0	0	0	0	0	0	0	0	0
1399	chr3:1097283:1100179:2897	2897	0	2	3	13	4	4.4	5	5	4	4	3	4
1400	chr3:1158838:1159309:472	472	1	0	0	1	0	0.4	0	1	0	1	2	1
1401	chr3:1157334:1158810:1477	1477	1	1	4	1	1	1.6	2	1	0	0	2	0.75
1402	chr3:1174571:1175587:1017	1017	0	6	2	0	3	2.2	4	4	4	1	1	2.5
1403	chr3:677027:678802:1776	1776	8	3	2	5	1	3.8	3	4	3	4	4	3.75
1404	chr3:735397:735576:180	180	0	0	0	0	0	0	0	0	0	0	0	0
1405	chr3:735604:735867:264	264	0	1	0	4	0	1	1	0	0	0	0	0
1406	chr3:1016050:1016622:573	573	2	1	0	0	1	0.8	0	1	0	2	0	0.75
1407	chr3:1015904:1015927:24	24	0	0	0	0	0	0	0	0	0	0	0	0
1408	chr3:840783:842231:1449	1449	2	1	3	1	3	2	0	9	3	1	1	3.5
1409	chr3:694586:696944:2359	2359	10	12	5	8	6	8.2	4	21	5	6	11	10.75
1410	chr3:723049:723495:447	447	0	0	1	0	0	0.2	1	0	0	0	0	0
1411	chr3:722481:722799:319	319	0	0	0	0	0	0	0	1	0	0	0	0.25
1412	chr3:722823:723025:203	203	0	0	0	1	0	0.2	0	0	0	0	0	0
1413	chr3:850995:851172:178	178	0	1	1	0	0	0.4	1	0	0	0	0	0
1414	chr3:849362:850971:1610	1610	3	3	23	34	3	13.2	23	9	5	45	30	22.25
1415	chr3:882120:884180:2061	2061	7	5	8	9	12	8.2	10	22	8	10	11	12.75
1416	chr3:1011039:1011878:840	840	0	1	0	0	1	0.4	2	0	1	0	0	0.25
1417	chr3:1010388:1011014:627	627	0	0	1	0	0	0.2	0	2	1	1	0	1
1418	chr3:1011905:1011949:45	45	0	0	0	0	0	0	0	0	0	0	0	0
1419	chr3:752570:752838:269	269	1	0	0	0	0	0.2	1	0	0	0	0	0
1420	chr3:750245:752541:2297	2297	12	11	9	14	11	11.4	7	27	18	16	15	19
1421	chr3:1130324:1131455:1132	1132	18	17	4	23	0	12.4	12	28	22	6	15	17.75
1422	chr3:1201333:1202550:1218	1218	2	0	2	4	5	2.6	0	1	1	4	3	2.25
1423	chr3:709146:709214:69	69	0	0	0	0	0	0	0	0	0	0	0	0
1424	chr3:708245:709122:878	878	0	0	0	1	1	0.4	1	0	1	0	0	0.25
1425	chr3:662492:663445:954	954	288	7	10	612	16	186.6	606	541	525	349	14	357.25
1426	chr3:663574:663681:108	108	0	0	0	0	0	0	0	0	0	0	0	0
1427	chr3:663707:663977:271	271	0	0	0	0	0	0	0	0	0	0	0	0
1428	chr3:664001:664171:171	171	0	0	0	0	0	0	0	0	0	0	0	0
1429	chr3:663470:663549:80	80	0	0	0	0	0	0	0	0	0	0	0	0
1430	chr3:886249:888039:1791	1791	15	8	2	24	1	10	8	12	3	2	4	5.25
1431	chr3:897307:897942:636	636	3	1	1	0	0	1	0	0	2	0	0	0.5
1432	chr3:770453:771736:1284	1284	36	48	41	27	19	34.2	29	46	41	23	24	33.5
1433	chr3:749553:749589:37	37	0	0	0	0	0	0	1	0	0	0	0	0
1434	chr3:749985:750096:112	112	0	0	0	0	0	0	0	0	0	0	0	0
1435	chr3:749511:749524:14	14	0	0	0	0	0	0	0	0	0	0	0	0
1436	chr3:750123:750218:96	96	0	0	0	0	0	0	0	0	0	0	0	0
1437	chr3:749616:749958:343	343	0	0	0	0	0	0	0	0	0	0	0	0
1438	chr3:749426:749484:59	59	0	0	0	0	0	0	0	0	0	0	0	0
1439	chr3:969605:969959:355	355	0	0	0	1	0	0.2	0	2	0	0	0	0.5
1440	chr3:969985:971198:1214	1214	3	0	1	1	2	1.4	4	1	2	1	2	1.5
1441	chr3:871496:872304:809	809	1	3	1	4	4	2.6	4	3	4	1	1	2.25
1442	chr3:871149:871469:321	321	0	0	0	0	0	0	0	0	0	0	0	0
1443	chr3:647189:648417:1229	1229	23	13	1	12	46	19	8	46	14	14	44	29.5
1444	chr3:930142:930860:719	719	3	0	1	1	1	1.2	0	0	0	0	0	0
1445	chr3:930887:932229:1343	1343	2	2	2	3	1	2	1	1	2	4	3	2.5
1446	chr3:930083:930115:33	33	0	0	0	0	0	0	0	0	0	0	0	0
1447	chr3:929932:930057:126	126	2	0	0	1	0	0.6	0	0	0	0	0	0
1448	chr3:797794:798053:260	260	0	2	1	0	0	0.6	0	1	1	0	0	0.5
1449	chr3:797653:797770:118	118	0	0	0	0	0	0	0	0	0	0	1	0.25
1450	chr3:795659:797629:1971	1971	76	62	96	76	68	75.6	44	120	74	71	71	84
1451	chr3:921590:921865:276	276	0	0	0	0	1	0.2	0	0	0	0	0	0
1452	chr3:921411:921566:156	156	0	0	0	0	0	0	0	0	0	0	0	0
1453	chr3:854776:855076:301	301	4	2	3	4	3	3.2	3	5	0	2	2	2.25
1454	chr3:855101:855248:148	148	0	0	0	0	0	0	0	0	0	0	0	0
1455	chr3:855280:855326:47	47	0	0	0	0	0	0	0	0	0	0	0	0
1456	chr3:872792:873100:309	309	0	0	0	2	0	0.4	0	0	1	0	0	0.25
1457	chr3:872070:872532:463	463	0	0	0	0	0	0	0	0	0	0	0	0
1458	chr3:872558:872762:205	205	0	1	0	1	1	0.6	1	2	0	0	2	1
1459	chr3:794044:794149:106	106	0	0	0	0	0	0	0	0	0	0	0	0
1460	chr3:794175:794178:4	4	0	0	0	0	0	0	0	0	0	0	0	0
1461	chr3:794204:794313:110	110	0	0	0	0	0	0	0	0	0	0	0	0
1462	chr3:793873:794018:146	146	0	0	0	0	0	0	0	0	0	0	0	0
1463	chr3:1163572:1163719:148	148	0	0	0	0	0	0	0	0	0	0	0	0
1464	chr3:1163489:1163543:55	55	0	1	0	0	0	0.2	0	0	0	2	0	0.5
1465	chr3:1163381:1163456:76	76	0	0	0	0	0	0	0	0	0	0	0	0
1466	chr3:1163745:1164155:411	411	2	3	2	2	2	2.2	1	3	1	4	1	2.25
1467	chr3:1165188:1165497:310	310	0	0	0	0	0	0	1	1	0	0	0	0.25
1468	chr3:1164179:1165161:983	983	1	0	0	1	0	0.4	0	1	0	0	2	0.75
1469	chr3:926104:926188:85	85	0	0	0	0	0	0	0	0	0	0	0	0
1470	chr3:925093:926079:987	987	5	5	2	1	2	3	8	13	5	4	3	6.25
1471	chr3:1033241:1035579:2339	2339	5	12	5	8	1	6.2	4	3	3	3	6	3.75
1472	chr3:1032971:1033217:247	247	0	0	0	0	0	0	0	0	0	0	0	0
1473	chr3:724161:724484:324	324	0	0	0	0	0	0	0	0	0	0	0	0
1474	chr3:724508:724694:187	187	0	0	0	0	0	0	0	0	0	0	0	0
1475	chr3:724717:726045:1329	1329	1	0	2	2	2	1.4	0	0	1	1	0	0.5
1476	chr3:723462:724137:676	676	3	2	2	5	2	2.8	0	2	4	4	2	3
1477	chr3:722432:723438:1007	1007	2	3	0	2	6	2.6	1	0	1	5	3	2.25
1478	chr3:1038823:1038904:82	82	0	0	0	0	0	0	0	0	0	0	0	0
1479	chr3:1036499:1038798:2300	2300	12	0	6	6	5	5.8	5	3	3	4	3	3.25
1480	chr3:744309:745742:1434	1434	318	23	134	51	86	122.4	241	43	313	30	222	152
1481	chr3:1026219:1027817:1599	1599	1	0	1	1	1	0.8	0	3	2	0	2	1.75
1482	chr3:1028287:1028609:323	323	1	0	0	1	0	0.4	0	1	2	2	0	1.25
1483	chr3:1028634:1028762:129	129	1	0	0	0	0	0.2	0	0	0	0	1	0.25
1484	chr3:1027841:1028261:421	421	1	2	0	0	0	0.6	1	3	1	2	0	1.5
1485	chr3:645844:647526:1683	1683	2	2	1	2	4	2.2	0	4	4	2	2	3
1486	chr3:1036203:1036282:80	80	0	0	0	0	0	0	0	0	0	0	0	0
1487	chr3:1036588:1037112:525	525	7	0	1	2	4	2.8	1	0	4	5	3	3
1488	chr3:1036550:1036563:14	14	0	0	0	0	0	0	0	0	0	0	0	0
1489	chr3:1035875:1036179:305	305	12	4	6	7	8	7.4	7	10	12	4	15	10.25
1490	chr3:1036306:1036524:219	219	0	0	0	0	0	0	0	0	0	0	0	0
1491	chr3:808323:808408:86	86	0	0	0	0	0	0	0	0	0	0	0	0
1492	chr3:808194:808299:106	106	0	0	0	0	0	0	0	0	0	0	0	0
1493	chr3:808432:810214:1783	1783	6	8	9	8	12	8.6	4	11	14	15	6	11.5
1494	chr3:666856:667818:963	963	0	0	1	0	0	0.2	0	0	0	1	1	0.5
1495	chr3:739020:740316:1297	1297	1	0	3	3	3	2	1	4	1	0	2	1.75
1496	chr3:740340:741242:903	903	1	0	0	2	2	1	0	0	0	0	1	0.25
1497	chr3:1049425:1050652:1228	1228	2	2	1	9	3	3.4	1	2	4	5	3	3.5
1498	chr3:1050679:1050853:175	175	0	0	0	0	0	0	0	0	0	0	0	0
1499	chr3:1143592:1145532:1941	1941	7	9	2	2	4	4.8	2	9	3	6	5	5.75
1500	chr3:653009:655814:2806	2806	0	2	1	5	3	2.2	2	2	8	3	3	4
1501	chr3:838528:838533:6	6	0	0	0	0	0	0	0	0	0	0	0	0
1502	chr3:838484:838500:17	17	0	0	0	0	0	0	0	0	0	0	0	0
1503	chr3:838569:838622:54	54	0	0	0	0	0	0	0	0	0	0	0	0
1504	chr3:837867:838405:539	539	2	5	1	3	0	2.2	0	2	0	0	0	0.5
1505	chr3:838431:838459:29	29	0	0	0	0	0	0	0	0	0	0	0	0
1506	chr3:708096:708182:87	87	0	0	0	1	0	0.2	0	0	0	0	0	0
1507	chr3:708212:708224:13	13	0	0	0	0	0	0	0	0	0	0	0	0
1508	chr3:707673:708070:398	398	1	0	0	0	1	0.4	0	0	0	0	0	0
1509	chr3:658903:660727:1825	1825	1	2	1	0	3	1.4	0	4	0	2	2	2
1510	chr3:921959:922135:177	177	0	1	0	0	0	0.2	0	0	0	0	0	0
1511	chr3:922159:922972:814	814	0	0	0	0	0	0	0	1	1	1	0	0.75
1512	chr3:777998:782079:4082	4082	24	20	8	34	36	24.4	20	27	19	20	22	22
1513	chr3:947004:950558:3555	3555	264	177	149	230	236	211.2	144	429	297	247	230	300.75
1514	chr3:962611:969351:6741	6741	7	4	11	8	19	9.8	7	15	10	13	13	12.75
1515	chr3:1069402:1070008:607	607	0	0	0	0	2	0.4	1	0	1	0	0	0.25
1516	chr3:1069325:1069374:50	50	0	0	0	0	0	0	0	0	0	0	0	0
1517	chr3:1069051:1069187:137	137	0	0	0	0	0	0	0	0	0	0	0	0
1518	chr3:1069220:1069295:76	76	0	0	0	0	0	0	0	0	0	0	0	0
1519	chr3:1026084:1026122:39	39	0	0	0	0	0	0	0	0	0	0	0	0
1520	chr3:1025597:1025797:201	201	0	0	0	0	0	0	0	0	0	0	0	0
1521	chr3:1025822:1026055:234	234	0	1	0	2	1	0.8	0	2	0	1	0	0.75
1522	chr3:959645:959801:157	157	0	0	0	0	0	0	0	0	0	0	0	0
1523	chr3:959827:960924:1098	1098	5	12	1	4	14	7.2	13	9	4	4	6	5.75
1524	chr3:992614:993624:1011	1011	0	1	3	1	1	1.2	0	0	1	1	0	0.5
1525	chr3:736052:737546:1495	1495	0	1	1	1	5	1.6	0	3	1	0	4	2
1526	chr3:873197:874960:1764	1764	2	3	2	137	66	42	1	159	82	31	70	85.5
1527	chr3:939541:939543:3	3	0	0	0	0	0	0	0	0	0	0	0	0
1528	chr3:938917:939332:416	416	1	0	1	0	0	0.4	0	3	0	0	0	0.75
1529	chr3:939357:939436:80	80	1	0	2	1	0	0.8	0	0	0	0	1	0.25
1530	chr3:939461:939501:41	41	0	0	0	0	0	0	0	0	0	0	0	0
1531	chr3:1187999:1189819:1821	1821	0	0	0	3	1	0.8	0	0	4	1	1	1.5
1532	chr3:1189849:1189961:113	113	0	0	0	0	0	0	0	0	0	0	0	0
1533	chr3:732172:733935:1764	1764	31	2	24	29	6	18.4	31	2	3	26	37	17
1534	chr3:804878:805849:972	972	1	1	2	5	1	2	1	2	2	3	2	2.25
1535	chr3:692949:693018:70	70	0	0	0	0	0	0	0	0	0	0	0	0
1536	chr3:693549:694367:819	819	2	1	3	1	0	1.4	0	6	3	2	0	2.75
1537	chr3:693210:693321:112	112	0	0	0	0	0	0	0	0	0	0	0	0
1538	chr3:665702:666730:1029	1029	1	3	2	1	0	1.4	2	4	1	2	2	2.25
1539	chr3:1089280:1089978:699	699	0	0	0	3	1	0.8	1	2	0	1	0	0.75
1540	chr3:1090113:1090419:307	307	0	0	0	0	0	0	0	0	0	0	1	0.25
1541	chr3:1090003:1090084:82	82	0	0	0	0	1	0.2	0	0	0	0	0	0
1542	chr3:985243:985807:565	565	0	2	0	10	1	2.6	0	0	0	0	2	0.5
1543	chr3:982852:985103:2252	2252	6	123	121	142	1	78.6	99	127	4	8	12	37.75
1544	chr3:1052434:1054169:1736	1736	66	33	1	41	5	29.2	31	2	1	27	0	7.5
1545	chr3:726055:726612:558	558	4	1	0	1	2	1.6	0	1	1	1	0	0.75
1546	chr3:972761:973067:307	307	0	0	0	0	0	0	0	2	0	1	0	0.75
1547	chr3:972600:972731:132	132	0	1	0	1	0	0.4	0	0	0	0	0	0
1548	chr3:973094:975012:1919	1919	78	107	175	42	119	104.2	100	83	69	23	50	56.25
1549	chr3:1119956:1126525:6570	6570	14	9	26	22	19	18	17	50	14	19	46	32.25
1550	chr3:1113774:1115869:2096	2096	0	1	4	0	3	1.6	2	5	1	1	5	3
1551	chr3:811279:813786:2508	2508	1	3	6	2	2	2.8	4	3	3	2	1	2.25
1552	chr3:1043621:1043671:51	51	1	0	0	0	0	0.2	0	0	0	0	0	0
1553	chr3:1043716:1044327:612	612	2	1	0	1	3	1.4	1	1	0	2	1	1
1554	chr3:840568:841044:477	477	0	0	1	0	2	0.6	0	0	1	0	0	0.25
1555	chr3:840123:840544:422	422	1	1	0	1	0	0.6	2	0	2	2	0	1
1556	chr3:703982:704099:118	118	0	0	0	0	0	0	0	0	0	0	0	0
1557	chr3:704124:705862:1739	1739	3	0	3	2	3	2.2	0	1	0	0	3	1
1558	chr3:818981:819243:263	263	0	1	0	0	0	0.2	0	0	0	0	0	0
1559	chr3:819427:819535:109	109	0	0	1	0	0	0.2	0	0	0	1	0	0.25
1560	chr3:819683:820027:345	345	0	0	0	1	0	0.2	0	2	1	0	0	0.75
1561	chr3:819563:819657:95	95	0	0	0	0	0	0	1	1	0	0	0	0.25
1562	chr3:819270:819400:131	131	0	0	0	2	0	0.4	0	0	0	1	0	0.25
1563	chr3:825315:827444:2130	2130	6	11	7	21	12	11.4	4	6	15	2	4	6.75
1564	chr3:1095304:1097166:1863	1863	9	2	8	4	6	5.8	7	11	6	5	7	7.25
1565	chr3:1132441:1132554:114	114	0	0	0	0	0	0	0	0	0	0	0	0
1566	chr3:1132236:1132308:73	73	0	1	0	0	0	0.2	0	0	0	0	0	0
1567	chr3:1132333:1132415:83	83	198	169	101	216	130	162.8	154	288	240	175	144	211.75
1568	chr3:1132579:1133976:1398	1398	2	1	1	4	5	2.6	0	2	2	0	0	1
1569	chr3:866201:868057:1857	1857	3	3	1	1	1	1.8	3	4	2	1	3	2.5
1570	chr3:875127:879161:4035	4035	18	3	20	12	16	13.8	11	41	23	31	24	29.75
1571	chr3:888368:889038:671	671	1	0	1	2	1	1	2	2	2	1	2	1.75
1572	chr3:889064:889172:109	109	0	0	0	0	0	0	0	0	0	0	0	0
1573	chr3:889619:890101:483	483	0	0	0	0	1	0.2	0	0	0	2	0	0.5
1574	chr3:889523:889593:71	71	0	0	0	0	0	0	0	0	0	0	0	0
1575	chr3:889198:889497:300	300	0	0	0	0	0	0	1	0	0	0	0	0
1576	chr3:1172101:1172340:240	240	0	0	1	0	0	0.2	0	0	0	0	0	0
1577	chr3:1169753:1172056:2304	2304	37	34	73	50	41	47	39	65	44	28	44	45.25
1578	chr3:880062:880088:27	27	0	0	0	0	0	0	0	0	0	0	0	0
1579	chr3:880113:881558:1446	1446	0	1	3	1	1	1.2	1	1	1	0	0	0.5
1580	chr3:1113508:1113739:232	232	1	0	3	0	1	1	1	3	2	0	0	1.25
1581	chr3:1112942:1113075:134	134	0	1	0	0	0	0.2	1	1	0	1	0	0.5
1582	chr3:1113099:1113483:385	385	3	1	0	0	0	0.8	1	4	3	2	2	2.75
1583	chr3:748661:749510:850	850	0	0	0	0	0	0	0	1	0	1	1	0.75
1584	chr3:748367:748633:267	267	0	0	0	0	0	0	0	0	1	0	0	0.25
1585	chr3:865438:866452:1015	1015	0	0	0	1	1	0.4	1	1	1	0	0	0.5
1586	chr3:865216:865338:123	123	0	0	0	0	0	0	0	0	0	0	0	0
1587	chr3:865363:865409:47	47	0	0	0	0	0	0	0	0	0	0	0	0
1588	chr3:719520:721340:1821	1821	1	4	0	2	2	1.8	5	2	4	2	5	3.25
1589	chr3:718787:719494:708	708	1	0	2	0	1	0.8	1	3	0	0	0	0.75
1590	chr3:1031458:1032942:1485	1485	2	30	15	0	19	13.2	1	44	47	55	36	45.5
1591	chr3:1075161:1076984:1824	1824	4	9	1	2	4	4	0	4	4	4	3	3.75
1592	chr3:830187:830912:726	726	0	1	0	1	0	0.4	1	2	0	0	0	0.5
1593	chr3:830075:830163:89	89	0	0	0	0	0	0	0	0	0	0	0	0
1594	chr3:1012109:1012321:213	213	1	1	0	0	0	0.4	0	1	1	0	0	0.5
1595	chr3:1012347:1012835:489	489	0	2	0	0	0	0.4	0	1	0	0	0	0.25
1596	chr3:1011930:1012085:156	156	0	0	0	0	0	0	0	0	0	0	0	0
1597	chr3:892965:894956:1992	1992	2	1	0	3	2	1.6	1	0	1	1	1	0.75
1598	chr3:997662:997745:84	84	0	0	0	0	0	0	0	0	0	0	0	0
1599	chr3:995979:997636:1658	1658	3	1	2	2	2	2	1	2	2	1	1	1.5
1600	chr3:997775:997835:61	61	0	0	0	0	0	0	0	0	0	0	0	0
1601	chr3:1118875:1119519:645	645	1	1	0	0	1	0.6	0	1	0	1	0	0.5
1602	chr3:971829:972398:570	570	2	2	1	0	1	1.2	0	1	1	0	1	0.75
1603	chr3:971751:971788:38	38	0	0	0	0	0	0	0	0	0	1	0	0.25
1604	chr3:971670:971712:43	43	0	0	0	0	0	0	0	0	0	0	0	0
1605	chr3:860697:862523:1827	1827	13	7	5	10	6	8.2	6	12	14	8	3	9.25
1606	chr3:1168088:1168149:62	62	0	0	0	0	0	0	0	0	0	0	0	0
1607	chr3:1167214:1168063:850	850	0	1	1	3	0	1	0	1	0	0	0	0.25
1608	chr3:1168278:1168478:201	201	0	1	0	0	0	0.2	0	0	0	0	0	0
1609	chr3:1168510:1168655:146	146	0	0	0	0	0	0	0	0	0	0	0	0
1610	chr3:1166556:1167188:633	633	2	0	2	2	0	1.2	1	1	0	0	3	1
1611	chr3:1168176:1168251:76	76	0	0	0	1	0	0.2	0	0	0	0	0	0
1612	chr3:1145975:1147187:1213	1213	32	28	21	21	9	22.2	10	36	19	19	13	21.75
1613	chr3:752862:752909:48	48	0	0	0	0	0	0	0	0	0	0	0	0
1614	chr3:753241:753266:26	26	0	0	0	0	0	0	0	0	0	0	0	0
1615	chr3:753086:753205:120	120	0	0	0	0	0	0	0	0	0	0	0	0
1616	chr3:752935:753059:125	125	0	0	0	0	0	0	0	0	0	0	0	0
1617	chr3:753295:753349:55	55	0	0	0	0	0	0	0	0	0	0	0	0
1618	chr3:1107337:1108407:1071	1071	4	2	1	3	1	2.2	0	5	2	0	0	1.75
1619	chr3:1108432:1108642:211	211	0	0	0	0	0	0	0	0	0	0	0	0
1620	chr3:1106856:1107310:455	455	1	0	0	1	0	0.4	2	2	1	0	0	0.75
1621	chr3:668031:669770:1740	1740	0	0	1	2	1	0.8	1	4	2	0	2	2
1622	chr3:1086364:1088208:1845	1845	1	5	0	2	2	2	1	5	5	1	3	3.5
1623	chr3:947320:947632:313	313	0	0	0	1	1	0.4	0	0	1	0	0	0.25
1624	chr3:946569:947011:443	443	0	0	0	2	1	0.6	1	0	0	1	0	0.25
1625	chr3:947141:947296:156	156	0	0	0	0	0	0	0	0	0	0	0	0
1626	chr3:1021145:1021192:48	48	0	0	0	0	0	0	0	0	0	0	0	0
1627	chr3:1020018:1020839:822	822	2	1	0	1	0	0.8	0	1	0	0	1	0.5
1628	chr3:1020863:1021120:258	258	0	1	0	0	0	0.2	0	1	0	0	0	0.25
1629	chr3:1021220:1022632:1413	1413	3	0	3	4	4	2.8	0	2	2	5	0	2.25
1630	chr3:831960:832610:651	651	0	0	1	0	0	0.2	0	1	0	2	0	0.75
1631	chr3:941730:944423:2694	2694	4	4	3	4	7	4.4	1	3	2	6	3	3.5
1632	chr3:1001995:1003431:1437	1437	0	1	1	0	0	0.4	1	1	1	0	0	0.5
1633	chr3:1100610:1101021:412	412	0	2	0	0	0	0.4	0	1	0	0	2	0.75
1634	chr3:1100389:1100579:191	191	0	0	0	0	1	0.2	0	0	0	0	0	0
1635	chr3:689046:690284:1239	1239	2	1	1	2	1	1.4	1	3	0	1	1	1.25
1636	chr3:746869:747061:193	193	0	0	0	0	0	0	0	0	0	0	0	0
1637	chr3:745780:746843:1064	1064	3	2	3	3	3	2.8	1	3	5	7	5	5
1638	chr3:1168636:1169850:1215	1215	8	10	3	8	11	8	7	16	11	13	6	11.5
1639	chr3:821561:822247:687	687	2	2	0	0	0	0.8	0	3	0	1	2	1.5
1640	chr3:1197897:1198667:771	771	2	0	3	3	3	2.2	0	5	2	4	1	3
1641	chr3:1198692:1199012:321	321	0	0	0	0	1	0.2	0	1	0	0	0	0.25
1642	chr3:1199382:1199652:271	271	2	0	0	0	2	0.8	0	1	0	1	0	0.5
1643	chr3:1199037:1199359:323	323	0	0	0	0	0	0	0	1	0	0	0	0.25
1644	chr3:735136:735395:260	260	0	0	0	0	0	0	0	0	0	0	2	0.5
1645	chr3:734002:734047:46	46	0	0	0	0	0	0	0	0	0	0	0	0
1646	chr3:734285:735111:827	827	1	3	3	4	4	3	1	3	2	3	3	2.75
1647	chr3:734073:734261:189	189	6	2	4	1	3	3.2	3	2	10	3	4	4.75
1648	chr3:937548:937777:230	230	0	1	0	0	0	0.2	0	1	0	0	1	0.5
1649	chr3:935024:937521:2498	2498	16	10	18	21	19	16.8	11	32	15	15	16	19.5
1650	chr3:731947:732065:119	119	0	0	0	0	1	0.2	0	0	0	0	0	0
1651	chr3:731864:731923:60	60	0	0	0	0	0	0	0	0	0	0	1	0.25
1652	chr3:731778:731840:63	63	0	0	0	0	0	0	0	0	0	0	0	0
1653	chr3:731539:731751:213	213	0	0	1	0	0	0.2	0	0	0	0	0	0
1654	chr3:732089:732483:395	395	0	4	10	4	4	4.4	1	4	1	3	1	2.25
1655	chr3:1115745:1116716:972	972	1	3	4	6	4	3.6	1	5	1	2	1	2.25
1656	chr3:844266:844864:599	599	0	0	0	0	1	0.2	0	0	0	1	1	0.5
1657	chr3:844888:845533:646	646	8	4	1	5	3	4.2	8	6	7	10	3	6.5
1658	chr3:845557:845605:49	49	0	0	0	0	0	0	0	0	0	0	0	0
1659	chr3:1047613:1047829:217	217	1	0	0	0	0	0.2	0	0	0	1	0	0.25
1660	chr3:1047100:1047586:487	487	1	1	0	0	0	0.4	0	0	0	0	0	0
1661	chr3:953595:953634:40	40	0	0	0	0	0	0	0	0	0	0	0	0
1662	chr3:953179:953555:377	377	11	5	4	1	7	5.6	13	19	7	9	16	12.75
1663	chr3:776274:777845:1572	1572	0	0	1	2	1	0.8	0	1	0	0	1	0.5
1664	chr3:1181492:1181873:382	382	2	0	1	1	0	0.8	1	0	0	0	0	0
1665	chr3:1181897:1182098:202	202	0	0	0	0	1	0.2	0	0	0	0	0	0
1666	chr3:1182124:1182395:272	272	1	0	0	0	0	0.2	0	0	0	1	1	0.5
1667	chr3:843584:843799:216	216	0	0	1	0	0	0.2	0	0	0	0	0	0
1668	chr3:843999:844033:35	35	0	0	0	0	0	0	0	0	0	0	0	0
1669	chr3:842862:843466:605	605	0	1	1	1	0	0.6	2	0	1	0	0	0.25
1670	chr3:843822:843972:151	151	0	0	0	0	0	0	0	0	0	0	0	0
1671	chr3:843490:843561:72	72	0	0	0	0	0	0	0	0	0	0	0	0
1672	chr3:712320:712424:105	105	0	0	0	0	0	0	0	0	0	0	0	0
1673	chr3:712453:712788:336	336	0	1	0	0	1	0.4	0	1	1	0	2	1
1674	chr3:714033:716933:2901	2901	12	16	5	37	8	15.6	15	9	14	18	10	12.75
1675	chr3:844195:844234:40	40	0	0	0	0	0	0	0	0	0	0	0	0
1676	chr3:844029:844170:142	142	0	0	0	0	0	0	0	0	0	0	0	0
1677	chr3:844432:844485:54	54	0	0	0	0	0	0	0	0	0	0	0	0
1678	chr3:844259:844409:151	151	0	0	0	0	0	0	0	0	0	0	0	0
1679	chr3:919217:921421:2205	2205	7	7	3	10	7	6.8	7	16	9	9	3	9.25
1680	chr3:762194:764667:2474	2474	6	6	7	6	7	6.4	3	11	4	9	4	7
1681	chr3:791831:791922:92	92	0	0	0	0	0	0	0	0	0	0	1	0.25
1682	chr3:792047:793961:1915	1915	1	2	2	4	1	2	0	1	0	3	0	1
1683	chr3:791948:792022:75	75	2	0	0	1	0	0.6	0	1	1	1	0	0.75
1684	chr3:791713:791805:93	93	0	0	0	0	0	0	0	0	0	0	0	0
1685	chr3:1072375:1073916:1542	1542	18	14	20	28	18	19.6	13	22	22	26	19	22.25
1686	chr3:842311:843318:1008	1008	1	3	0	1	1	1.2	2	0	1	1	0	0.5
1687	chr3:907795:908064:270	270	0	0	2	0	0	0.4	0	0	0	0	0	0
1688	chr3:908089:908333:245	245	0	1	0	0	1	0.4	0	0	0	0	0	0
1689	chr3:1141951:1143537:1587	1587	4	4	1	2	0	2.2	1	1	0	1	1	0.75
1690	chr3:664008:664365:358	358	1	0	0	1	0	0.4	0	0	0	0	0	0
1691	chr3:664391:664519:129	129	0	0	0	0	0	0	0	0	0	0	0	0
1692	chr3:664859:664894:36	36	0	0	0	0	0	0	0	0	0	0	0	0
1693	chr3:664721:664824:104	104	0	0	0	0	0	0	0	0	0	0	0	0
1694	chr3:664545:664696:152	152	296	220	291	288	147	248.4	100	481	224	165	193	265.75
1695	chr3:1003624:1003800:177	177	1	0	0	0	0	0.2	0	1	1	0	0	0.5
1696	chr3:1003947:1004173:227	227	0	0	0	0	0	0	1	0	0	0	0	0
1697	chr3:1003825:1003921:97	97	0	0	0	1	0	0.2	0	0	0	0	0	0
1698	chr3:1056271:1056438:168	168	0	0	0	0	0	0	0	0	0	0	0	0
1699	chr3:1056466:1056511:46	46	0	0	0	1	0	0.2	0	0	1	0	0	0.25
1700	chr3:1056535:1063498:6964	6964	10	4	6	16	7	8.6	7	13	6	6	9	8.5
1701	chr3:1080913:1083258:2346	2346	2	10	8	6	6	6.4	8	19	4	12	15	12.5
1702	chr3:1034042:1035801:1760	1760	5	10	9	18	4	9.2	10	14	12	12	15	13.25
1703	chr3:1035825:1035921:97	97	0	0	0	0	0	0	0	0	0	0	0	0
1704	chr3:1051980:1052351:372	372	1	1	1	1	1	1	0	1	2	1	0	1
1705	chr3:658331:658415:85	85	0	0	0	0	0	0	0	0	0	0	0	0
1706	chr3:658441:658915:475	475	0	0	0	0	0	0	0	0	0	0	1	0.25
1707	chr3:788548:788580:33	33	0	0	0	0	0	0	0	0	0	0	0	0
1708	chr3:787008:788386:1379	1379	30	24	19	19	24	23.2	30	31	23	18	19	22.75
1709	chr3:788501:788519:19	19	0	0	0	0	0	0	0	0	0	0	0	0
1710	chr3:788411:788463:53	53	0	0	0	0	0	0	0	0	0	0	0	0
1711	chr3:1104716:1104878:163	163	0	1	1	3	1	1.2	4	1	0	0	0	0.25
1712	chr3:1104522:1104686:165	165	0	0	0	0	0	0	0	0	0	0	0	0
1713	chr3:1105753:1106145:393	393	1	0	1	0	0	0.4	1	0	0	0	0	0
1714	chr3:1104907:1105728:822	822	0	1	1	0	1	0.6	2	1	0	2	0	0.75
1715	chr3:1103939:1104439:501	501	8	1	2	3	4	3.6	3	3	2	3	7	3.75
1716	chr3:1104465:1104531:67	67	0	0	0	0	0	0	0	0	0	0	0	0
1717	chr3:649424:649574:151	151	0	0	0	0	0	0	0	0	0	0	0	0
1718	chr3:649172:649346:175	175	6	0	2	6	5	3.8	1	3	4	3	3	3.25
1719	chr3:1137624:1141598:3975	3975	12	67	55	119	67	64	9	123	14	22	83	60.5
1720	chr3:727540:730276:2737	2737	45	27	44	32	28	35.2	27	53	51	36	34	43.5
1721	chr3:730301:731450:1150	1150	11	7	8	11	13	10	7	9	10	15	6	10
1722	chr3:995605:995663:59	59	0	0	0	0	0	0	0	0	0	0	0	0
1723	chr3:995704:995926:223	223	0	1	4	3	1	1.8	0	1	0	0	2	0.75
1724	chr3:995290:995571:282	282	0	1	0	0	0	0.2	0	0	0	1	0	0.25
1725	chr3:995180:995196:17	17	0	0	0	0	0	0	0	0	0	0	0	0
1726	chr3:940152:941060:909	909	2	0	0	0	2	0.8	0	0	0	0	0	0
1727	chr3:939744:940022:279	279	0	1	1	0	0	0.4	0	0	0	0	0	0
1728	chr3:940057:940125:69	69	0	0	0	1	0	0.2	0	0	0	0	0	0
1729	chr3:800077:800133:57	57	0	0	0	0	0	0	0	0	0	0	0	0
1730	chr3:799407:800039:633	633	1	0	2	1	0	0.8	0	0	0	0	1	0.25
1731	chr3:1186169:1187926:1758	1758	11	7	7	17	12	10.8	3	16	13	9	4	10.5
1732	chr3:828306:829967:1662	1662	5	10	3	14	6	7.6	12	20	13	4	9	11.5
1733	chr3:701399:701551:153	153	1	0	0	0	0	0.2	0	0	0	1	0	0.25
1734	chr3:701581:703973:2393	2393	1	1	0	4	1	1.4	2	6	0	1	2	2.25
1735	chr3:1152024:1156436:4413	4413	596	851	355	1190	1510	900.4	1624	1314	789	1400	1954	1364.25
1736	chr3:863615:863667:53	53	0	1	0	0	0	0.2	0	0	0	0	0	0
1737	chr3:861877:863589:1713	1713	5	0	6	2	3	3.2	0	2	2	5	4	3.25
1738	chr3:896442:897260:819	819	0	1	0	1	0	0.4	1	1	1	0	0	0.5
1739	chr3:908429:912412:3984	3984	32	23	24	24	25	25.6	5	53	30	18	16	29.25
1740	chr3:933026:936794:3769	3769	2	3	28	21	28	16.4	8	22	5	28	24	19.75
1741	chr3:1149198:1149344:147	147	0	0	0	0	0	0	0	1	0	0	0	0.25
1742	chr3:1148747:1149172:426	426	0	0	0	0	0	0	0	0	1	0	0	0.25
1743	chr3:1149369:1149763:395	395	50	47	64	16	57	46.8	21	48	38	16	29	32.75
1744	chr3:1148373:1148722:350	350	0	0	0	1	1	0.4	0	0	2	1	0	0.75
1745	chr3:1177566:1177645:80	80	0	1	0	0	1	0.4	0	0	1	0	0	0.25
1746	chr3:1177926:1178109:184	184	0	0	0	0	0	0	0	0	0	0	0	0
1747	chr3:1177203:1177541:339	339	0	0	0	1	0	0.2	0	0	0	0	0	0
1748	chr3:1177671:1177900:230	230	103	8	136	15	24	57.2	145	35	129	10	104	69.5
1749	chr3:683088:683790:703	703	28	12	12	25	11	17.6	16	16	19	7	7	12.25
1750	chr3:684106:684156:51	51	0	0	0	0	0	0	0	0	0	0	0	0
1751	chr3:683823:684079:257	257	0	0	0	0	1	0.2	0	2	0	0	0	0.5
1752	chr3:682984:683052:69	69	0	0	0	0	0	0	0	0	0	0	0	0
1753	chr3:781754:784306:2553	2553	3	0	2	4	0	1.8	2	6	4	3	4	4.25
1754	chr3:1128922:1130520:1599	1599	10	21	82	6	70	37.8	52	102	112	21	18	63.25
1755	chr3:1071138:1071309:172	172	3	2	3	7	2	3.4	2	4	0	3	4	2.75
1756	chr3:1070748:1071106:359	359	1	0	0	0	0	0.2	0	0	0	0	0	0
1757	chr3:1070513:1070718:206	206	0	0	1	0	0	0.2	0	0	0	0	0	0
1758	chr3:1070188:1070485:298	298	0	0	0	1	1	0.4	1	0	0	0	0	0
1759	chr3:1200147:1200257:111	111	0	0	0	0	0	0	0	0	0	0	0	0
1760	chr3:1200079:1200123:45	45	0	0	0	0	0	0	0	0	0	0	0	0
1761	chr3:1200442:1200453:12	12	0	0	0	0	0	0	0	0	0	0	0	0
1762	chr3:1199688:1199825:138	138	0	0	0	0	0	0	0	0	0	0	0	0
1763	chr3:1200282:1200331:50	50	0	0	0	0	0	0	0	0	0	0	0	0
1764	chr3:1199849:1199914:66	66	0	0	0	0	0	0	0	1	0	0	0	0.25
1765	chr3:1200355:1200418:64	64	0	0	0	0	0	0	0	0	0	0	0	0
1766	chr3:1199938:1200054:117	117	1	0	0	1	3	1	2	1	0	1	1	0.75
1767	chr3:772743:773978:1236	1236	0	1	1	1	2	1	1	5	1	2	0	2
1768	chr3:985919:985945:27	27	0	0	0	0	0	0	0	0	0	0	0	0
1769	chr3:986498:986597:100	100	0	0	0	0	0	0	0	2	0	0	0	0.5
1770	chr3:986062:986211:150	150	0	1	0	0	0	0.2	0	0	0	1	1	0.5
1771	chr3:986010:986022:13	13	0	0	0	0	0	0	0	0	0	0	0	0
1772	chr3:986240:986381:142	142	0	0	0	1	0	0.2	1	0	0	0	0	0
1773	chr3:741255:744211:2957	2957	3	1	5	4	3	3.2	2	2	1	3	1	1.75
1774	chr3:1119694:1119979:286	286	0	0	0	0	0	0	0	0	0	0	0	0
1775	chr3:1119635:1119669:35	35	0	0	0	0	0	0	0	0	0	0	0	0
1776	chr3:863744:865027:1284	1284	299	180	376	286	214	271	146	437	331	209	234	302.75
1777	chr1:1029605:1029840:236	236	0	0	0	0	0	0	1	0	0	1	0	0.25
1778	chr1:1029378:1029565:188	188	0	0	0	0	0	0	0	0	0	0	0	0
1779	chr1:1029866:1030928:1063	1063	2	3	2	3	4	2.8	0	1	1	2	2	1.5
1780	chr1:1136376:1137457:1082	1082	3	1	2	3	3	2.4	2	2	0	1	4	1.75
1781	chr1:1137483:1138488:1006	1006	1	3	0	0	1	1	3	3	1	0	2	1.5
1782	chr1:1308223:1310264:2042	2042	2	2	0	3	1	1.6	2	1	1	0	2	1
1783	chr1:1310293:1310370:78	78	0	0	0	0	0	0	0	0	0	0	0	0
1784	chr1:1237840:1238784:945	945	0	0	1	2	1	0.8	0	1	1	2	0	1
1785	chr1:1366264:1367115:852	852	5	2	1	1	4	2.6	2	1	0	2	0	0.75
1786	chr1:1455684:1458785:3102	3102	6	2	7	5	5	5	4	4	4	4	4	4
1787	chr1:1021264:1022851:1588	1588	22	25	18	29	32	25.2	18	40	33	16	42	32.75
1788	chr1:1061055:1062815:1761	1761	16	8	6	9	7	9.2	6	11	5	1	7	6
1789	chr1:1339000:1339086:87	87	0	0	0	0	0	0	0	0	0	0	0	0
1790	chr1:1338858:1338881:24	24	0	0	0	0	1	0.2	0	0	0	0	0	0
1791	chr1:1339112:1339192:81	81	0	0	0	0	0	0	0	0	0	0	0	0
1792	chr1:1338915:1338974:60	60	0	0	0	0	0	0	0	1	0	0	0	0.25
1793	chr1:1201638:1201653:16	16	0	0	0	0	0	0	0	0	0	0	0	0
1794	chr1:1201763:1202202:440	440	3	0	1	0	2	1.2	1	2	4	1	0	1.75
1795	chr1:1162316:1162360:45	45	0	0	0	0	0	0	0	0	0	0	0	0
1796	chr1:1162083:1162287:205	205	0	0	0	0	0	0	0	0	0	0	0	0
1797	chr1:1162388:1164594:2207	2207	6	1	8	6	4	5	2	7	6	9	5	6.75
1798	chr1:1260261:1261550:1290	1290	32	9	29	29	23	24.4	11	27	46	7	31	27.75
1799	chr1:1475038:1475270:233	233	1	5	3	1	2	2.4	0	1	4	1	0	1.5
1800	chr1:1473744:1474925:1182	1182	25	17	29	10	9	18	4	12	6	12	19	12.25
1801	chr1:1474949:1475012:64	64	0	0	0	0	0	0	0	0	0	0	0	0
1802	chr1:1026484:1026610:127	127	0	0	0	0	0	0	0	0	0	0	0	0
1803	chr1:1025952:1026457:506	506	0	2	1	1	2	1.2	0	0	0	0	0	0
1804	chr1:1354040:1354159:120	120	1	0	0	0	0	0.2	0	0	0	0	0	0
1805	chr1:1353006:1353074:69	69	0	0	0	0	0	0	0	0	0	0	0	0
1806	chr1:1353101:1353149:49	49	0	0	0	0	0	0	0	0	0	0	0	0
1807	chr1:1353173:1354013:841	841	0	0	0	0	1	0.2	0	1	0	0	0	0.25
1808	chr1:1344940:1345782:843	843	35	1	22	2	4	12.8	8	35	35	25	23	29.5
1809	chr1:1343680:1343790:111	111	0	0	0	0	0	0	0	0	0	0	0	0
1810	chr1:1343571:1343656:86	86	8	6	4	6	4	5.6	2	2	7	4	2	3.75
1811	chr1:1343816:1345062:1247	1247	3	3	1	2	0	1.8	0	1	1	0	1	0.75
1812	chr1:1400423:1401208:786	786	0	1	1	2	0	0.8	0	0	0	0	0	0
1813	chr1:1369004:1371172:2169	2169	19	12	12	14	18	15	19	32	15	21	17	21.25
1814	chr1:1300510:1301477:968	968	2	3	1	1	0	1.4	0	1	0	2	1	1
1815	chr1:1301505:1302342:838	838	6	5	14	1	4	6	4	6	2	2	6	4
1816	chr1:1283694:1284487:794	794	0	4	5	3	2	2.8	2	2	3	1	2	2
1817	chr1:1284516:1285036:521	521	1	0	0	0	2	0.6	0	0	0	0	1	0.25
1818	chr1:1251988:1253447:1460	1460	0	3	2	3	0	1.6	2	1	2	4	1	2
1819	chr1:1253490:1253586:97	97	0	0	0	0	0	0	0	0	0	0	0	0
1820	chr1:1458863:1460504:1642	1642	0	1	0	1	2	0.8	0	1	1	1	0	0.75
1821	chr1:1460531:1460637:107	107	0	0	0	0	0	0	0	0	0	0	0	0
1822	chr1:1269905:1270090:186	186	7	1	4	4	4	4	3	4	2	0	3	2.25
1823	chr1:1269675:1269762:88	88	0	0	0	1	0	0.2	0	1	0	0	0	0.25
1824	chr1:1269417:1269650:234	234	0	0	0	0	0	0	0	0	0	0	0	0
1825	chr1:1270116:1270271:156	156	0	1	0	0	0	0.2	0	0	0	0	0	0
1826	chr1:1269790:1269875:86	86	0	0	0	0	0	0	0	0	0	0	0	0
1827	chr1:1066568:1067151:584	584	1	1	2	0	2	1.2	1	0	2	0	0	0.5
1828	chr1:1067190:1067230:41	41	0	0	0	0	0	0	0	0	0	0	0	0
1829	chr1:1066247:1066541:295	295	0	0	0	0	0	0	0	0	0	0	0	0
1830	chr1:1186765:1187441:677	677	0	0	0	1	0	0.2	2	0	0	0	0	0
1831	chr1:1187468:1187549:82	82	0	0	0	0	0	0	0	0	0	0	0	0
1832	chr1:1463999:1464027:29	29	0	0	0	0	0	0	0	0	0	0	0	0
1833	chr1:1464057:1464110:54	54	0	0	0	0	0	0	0	1	0	0	0	0.25
1834	chr1:1463235:1463972:738	738	3	0	1	1	2	1.4	0	2	2	0	2	1.5
1835	chr1:1057558:1057595:38	38	0	0	0	0	0	0	0	0	0	0	0	0
1836	chr1:1057620:1058862:1243	1243	1	0	1	0	0	0.4	0	1	1	0	0	0.5
1837	chr1:1235914:1236854:941	941	2	1	0	3	1	1.4	1	6	1	0	1	2
1838	chr1:1236887:1237172:286	286	0	0	0	0	0	0	0	0	0	0	1	0.25
1839	chr1:1330078:1335456:5379	5379	66	12	194	26	147	89	20	37	21	13	62	33.25
1840	chr1:1448105:1449354:1250	1250	2	2	1	1	1	1.4	1	1	2	0	1	1
1841	chr1:1447442:1448079:638	638	0	1	0	0	0	0.2	0	1	1	1	0	0.75
1842	chr1:1294011:1297355:3345	3345	1046	637	742	744	678	769.4	459	844	942	651	490	731.75
1843	chr1:1103318:1103503:186	186	0	1	2	2	1	1.2	1	0	2	1	0	0.75
1844	chr1:1103530:1103910:381	381	0	0	0	0	0	0	0	0	0	1	0	0.25
1845	chr1:1104258:1104319:62	62	0	0	0	0	0	0	0	0	0	0	0	0
1846	chr1:1103937:1104231:295	295	0	0	0	0	0	0	0	0	0	0	0	0
1847	chr1:1449652:1451391:1740	1740	5	4	1	5	1	3.2	1	4	3	2	2	2.75
1848	chr1:1284577:1286219:1643	1643	58	22	0	45	0	25	21	3	0	18	2	5.75
1849	chr1:1381897:1381947:51	51	0	0	0	0	0	0	0	0	0	0	0	0
1850	chr1:1381977:1382185:209	209	2	0	0	0	1	0.6	0	0	0	0	0	0
1851	chr1:1382371:1382885:515	515	2	0	0	0	1	0.6	0	0	1	0	1	0.5
1852	chr1:1382210:1382346:137	137	1	0	0	0	0	0.2	0	0	0	3	0	0.75
1853	chr1:1381791:1381871:81	81	0	0	0	0	0	0	0	1	0	0	1	0.5
1854	chr1:1258003:1260684:2682	2682	0	5	1	8	5	3.8	9	3	9	7	6	6.25
1855	chr1:999729:1001342:1614	1614	6	4	4	3	5	4.4	5	5	3	1	5	3.5
1856	chr1:1018235:1020709:2475	2475	2	1	3	2	1	1.8	1	3	3	2	3	2.75
1857	chr1:1022853:1024433:1581	1581	0	0	0	3	1	0.8	0	1	0	0	1	0.5
1858	chr1:1191718:1193994:2277	2277	2	0	1	5	3	2.2	5	1	4	1	3	2.25
1859	chr1:1270352:1270808:457	457	0	0	0	1	1	0.4	0	0	2	0	0	0.5
1860	chr1:1469412:1470035:624	624	0	1	0	0	0	0.2	1	0	0	0	0	0
1861	chr1:1469173:1469381:209	209	1	1	0	0	1	0.6	4	4	1	3	1	2.25
1862	chr1:1470304:1470419:116	116	0	0	0	0	0	0	0	0	0	0	0	0
1863	chr1:1470062:1470274:213	213	1	0	2	0	0	0.6	0	1	1	0	1	0.75
1864	chr1:1251736:1251884:149	149	7	3	0	4	1	3	6	6	1	1	2	2.5
1865	chr1:1250659:1251548:890	890	1	2	0	0	0	0.6	0	0	1	0	3	1
1866	chr1:1251587:1251703:117	117	1	1	0	1	0	0.6	0	0	1	0	0	0.25
1867	chr1:1167221:1168869:1649	1649	436	278	271	300	536	364.2	290	799	483	485	511	569.5
1868	chr1:1310437:1312716:2280	2280	4	3	3	2	2	2.8	2	4	4	2	0	2.5
1869	chr1:1261939:1266042:4104	4104	20	15	34	10	19	19.6	13	18	12	17	14	15.25
1870	chr1:1439068:1439775:708	708	0	1	0	1	1	0.6	0	3	1	0	0	1
1871	chr1:1438957:1439043:87	87	0	0	0	0	0	0	0	0	0	0	0	0
1872	chr1:1438913:1438927:15	15	0	0	0	0	0	0	0	0	0	0	0	0
1873	chr1:1438650:1438886:237	237	0	0	0	1	0	0.2	1	0	0	0	0	0
1874	chr1:1476937:1477732:796	796	2	0	0	0	2	0.8	0	1	0	0	0	0.25
1875	chr1:1135953:1135988:36	36	0	0	0	0	0	0	0	0	0	0	0	0
1876	chr1:1136177:1136290:114	114	1	0	0	0	0	0.2	0	0	0	0	1	0.25
1877	chr1:1133876:1135918:2043	2043	2	29	55	1	102	37.8	2	5	44	34	3	21.5
1878	chr1:1136021:1136146:126	126	1	0	0	0	0	0.2	0	0	0	0	0	0
1879	chr1:1473557:1473758:202	202	1	1	0	0	0	0.4	0	0	1	0	0	0.25
1880	chr1:1473782:1474527:746	746	2	1	0	0	0	0.6	2	2	1	1	2	1.5
1881	chr1:1195038:1195270:233	233	1	0	0	0	0	0.2	0	0	0	0	0	0
1882	chr1:1195298:1197758:2461	2461	430	52	770	73	396	344.2	39	511	385	167	385	362
1883	chr1:1026804:1026953:150	150	0	2	0	1	0	0.6	1	1	0	1	0	0.5
1884	chr1:1026713:1026767:55	55	0	0	0	0	0	0	0	0	0	0	0	0
1885	chr1:1027151:1027375:225	225	0	0	0	0	0	0	0	0	0	0	0	0
1886	chr1:1026985:1027117:133	133	0	0	0	0	0	0	0	0	2	0	0	0.5
1887	chr1:1307911:1308264:354	354	4	2	3	1	3	2.6	4	6	4	1	4	3.75
1888	chr1:1307587:1307869:283	283	0	0	0	0	0	0	0	0	0	0	0	0
1889	chr1:1117129:1117799:671	671	0	1	0	0	0	0.2	0	0	1	1	0	0.5
1890	chr1:1116658:1117105:448	448	0	0	0	0	0	0	0	0	0	1	0	0.25
1891	chr1:1117824:1118224:401	401	0	0	0	1	1	0.4	0	0	1	0	0	0.25
1892	chr1:1302393:1305575:3183	3183	3	0	4	6	8	4.2	5	0	6	3	1	2.5
1893	chr1:1216095:1218623:2529	2529	4	9	2	16	15	9.2	15	11	7	11	11	10
1894	chr1:1218647:1218862:216	216	0	0	0	2	0	0.4	0	1	0	1	2	1
1895	chr1:1420679:1421993:1315	1315	1	1	2	2	2	1.6	1	1	3	2	1	1.75
1896	chr1:1016199:1017503:1305	1305	5	1	4	9	3	4.4	9	3	2	3	7	3.75
1897	chr1:1017536:1017865:330	330	1	1	0	0	0	0.4	0	1	1	0	0	0.5
1898	chr1:1460746:1462297:1552	1552	11	69	11	92	20	40.6	18	153	11	100	27	72.75
1899	chr1:1314464:1316077:1614	1614	7	6	5	6	13	7.4	4	12	5	7	7	7.75
1900	chr1:1396942:1400412:3471	3471	393	208	307	197	300	281	165	390	406	320	244	340
1901	chr1:1293096:1293492:397	397	2	1	1	2	1	1.4	2	1	3	1	2	1.75
1902	chr1:1293525:1293746:222	222	0	0	0	0	0	0	0	0	0	0	0	0
1903	chr1:1293047:1293069:23	23	0	0	0	0	0	0	0	0	0	0	0	0
1904	chr1:1290619:1292938:2320	2320	2	0	0	2	6	2	1	3	4	1	1	2.25
1905	chr1:1292965:1293020:56	56	0	0	0	0	0	0	0	0	0	0	0	0
1906	chr1:1126873:1128711:1839	1839	4	10	12	3	19	9.6	1	6	3	4	11	6
1907	chr1:1126681:1126849:169	169	0	0	0	0	1	0.2	1	0	0	0	0	0
1908	chr1:1126125:1126657:533	533	2	1	1	2	0	1.2	0	0	0	0	0	0
1909	chr1:1364516:1364656:141	141	1	0	0	0	0	0.2	0	0	0	0	0	0
1910	chr1:1364928:1364970:43	43	0	0	0	0	0	0	0	0	0	0	0	0
1911	chr1:1364303:1364378:76	76	1	0	1	0	0	0.4	0	0	0	0	0	0
1912	chr1:1364681:1364902:222	222	0	0	1	0	0	0.2	0	3	0	0	0	0.75
1913	chr1:1364403:1364417:15	15	0	0	0	0	0	0	0	0	0	0	0	0
1914	chr1:1364444:1364488:45	45	0	0	0	0	0	0	0	0	0	0	0	0
1915	chr1:1215974:1216125:152	152	0	1	0	0	0	0.2	0	1	0	0	0	0.25
1916	chr1:1216154:1216662:509	509	1	0	0	1	0	0.4	0	1	0	2	0	0.75
1917	chr1:1427173:1428271:1099	1099	3	1	2	0	0	1.2	1	1	2	1	3	1.75
1918	chr1:1426840:1427147:308	308	1	0	0	0	0	0.2	0	2	0	0	0	0.5
1919	chr1:1016060:1016181:122	122	0	0	0	0	0	0	0	0	0	0	0	0
1920	chr1:1015458:1015637:180	180	0	0	0	0	0	0	0	0	0	0	0	0
1921	chr1:1015800:1015853:54	54	0	0	0	0	0	0	0	0	0	0	1	0.25
1922	chr1:1015667:1015768:102	102	0	0	0	0	0	0	0	0	0	0	0	0
1923	chr1:1015985:1016028:44	44	0	0	0	0	0	0	1	0	0	0	0	0
1924	chr1:1015925:1015958:34	34	0	0	0	0	0	0	0	0	0	0	0	0
1925	chr1:1494124:1495254:1131	1131	2	0	0	2	1	1	0	2	2	1	2	1.75
1926	chr1:1326373:1328161:1789	1789	1	3	0	2	1	1.4	1	1	2	3	2	2
1927	chr1:1418760:1420518:1759	1759	0	1	1	0	1	0.6	0	1	0	1	0	0.5
1928	chr1:1418615:1418736:122	122	0	0	0	0	0	0	0	0	0	1	0	0.25
1929	chr1:1158442:1159033:592	592	1	0	0	2	1	0.8	1	0	3	0	0	0.75
1930	chr1:1158339:1158418:80	80	0	0	0	0	0	0	0	0	0	0	0	0
1931	chr1:1035645:1035961:317	317	0	0	0	0	0	0	0	0	0	0	0	0
1932	chr1:1035986:1036225:240	240	0	1	0	0	0	0.2	1	0	0	0	0	0
1933	chr1:1441515:1442363:849	849	1	1	2	8	2	2.8	4	5	0	2	2	2.25
1934	chr1:1401336:1406087:4752	4752	8533	7477	5601	12425	8144	8436	9596	11916	9194	9623	9237	9992.5
1935	chr1:1360293:1361852:1560	1560	3	3	4	8	3	4.2	2	5	2	0	5	3
1936	chr1:1044003:1044407:405	405	0	0	0	0	2	0.4	0	3	0	0	0	0.75
1937	chr1:1044433:1045170:738	738	6	4	3	5	1	3.8	6	8	6	0	5	4.75
1938	chr1:1226606:1228264:1659	1659	9	0	4	3	5	4.2	3	4	4	0	4	3
1939	chr1:1010553:1010898:346	346	0	0	0	0	0	0	0	0	0	0	1	0.25
1940	chr1:1011114:1011268:155	155	0	0	0	0	0	0	0	0	0	0	0	0
1941	chr1:1011293:1011326:34	34	0	0	0	0	0	0	0	0	0	0	0	0
1942	chr1:1011016:1011084:69	69	0	0	0	0	0	0	0	0	0	0	0	0
1943	chr1:1010925:1010987:63	63	0	1	1	0	0	0.4	0	0	0	0	0	0
1944	chr1:1241070:1241217:148	148	0	0	0	0	0	0	0	2	0	0	0	0.5
1945	chr1:1241252:1242251:1000	1000	1	2	4	1	3	2.2	0	3	2	2	3	2.5
1946	chr1:1428288:1429124:837	837	1	1	5	2	1	2	3	5	1	2	4	3
1947	chr1:1466340:1468146:1807	1807	7	3	3	5	5	4.6	1	9	1	3	2	3.75
1948	chr1:1070948:1071111:164	164	0	0	0	0	0	0	0	1	0	0	0	0.25
1949	chr1:1070537:1070917:381	381	1	2	0	0	1	0.8	0	1	1	0	0	0.5
1950	chr1:1097558:1098847:1290	1290	4	4	4	5	6	4.6	6	2	9	1	2	3.5
1951	chr1:1470467:1471329:863	863	1	1	0	1	0	0.6	0	0	0	0	0	0
1952	chr1:1406313:1406857:545	545	0	1	1	1	0	0.6	1	0	0	0	0	0
1953	chr1:1406161:1406285:125	125	0	0	0	0	0	0	0	0	0	0	0	0
1954	chr1:1406883:1406934:52	52	0	0	0	0	0	0	0	0	0	0	0	0
1955	chr1:1049447:1053937:4491	4491	3	4	4	7	8	5.2	4	8	5	4	9	6.5
1956	chr1:1096589:1097183:595	595	1	3	6	4	1	3	0	4	7	1	0	3
1957	chr1:1097214:1097325:112	112	0	0	0	0	0	0	0	0	0	0	0	0
1958	chr1:1097350:1097517:168	168	0	0	0	0	0	0	0	0	0	0	0	0
1959	chr1:1391054:1392841:1788	1788	4	1	2	2	4	2.6	3	4	3	8	5	5
1960	chr1:1446396:1446544:149	149	1	0	0	0	0	0.2	1	0	0	0	0	0
1961	chr1:1446216:1446365:150	150	0	0	0	0	0	0	0	0	0	0	0	0
1962	chr1:1446573:1447015:443	443	5	3	3	2	9	4.4	3	6	7	5	4	5.5
1963	chr1:1031263:1031321:59	59	0	0	0	0	0	0	0	0	0	0	0	0
1964	chr1:1031917:1032063:147	147	0	0	0	0	0	0	0	0	0	0	0	0
1965	chr1:1031454:1031519:66	66	0	0	1	0	0	0.2	0	0	1	0	0	0.25
1966	chr1:1031007:1031100:94	94	0	0	0	0	0	0	0	0	0	0	0	0
1967	chr1:1031174:1031192:19	19	0	0	0	0	0	0	0	0	0	0	0	0
1968	chr1:1031554:1031888:335	335	1	0	0	0	1	0.4	2	0	0	0	0	0
1969	chr1:1031351:1031411:61	61	1	0	0	0	0	0.2	0	0	0	0	0	0
1970	chr1:1222867:1222968:102	102	0	0	0	0	0	0	0	0	0	0	0	0
1971	chr1:1222636:1222732:97	97	0	0	0	0	0	0	0	0	0	0	0	0
1972	chr1:1222755:1222841:87	87	0	0	0	0	0	0	0	0	0	0	0	0
1973	chr1:1223167:1223677:511	511	0	0	0	0	0	0	0	1	0	0	0	0.25
1974	chr1:1223704:1225317:1614	1614	1	1	0	5	2	1.8	1	2	2	1	1	1.5
1975	chr1:1222995:1223138:144	144	1	0	0	0	0	0.2	0	0	0	0	0	0
1976	chr1:1322280:1322472:193	193	1	0	0	0	0	0.2	0	0	0	1	0	0.25
1977	chr1:1321097:1322252:1156	1156	0	0	1	1	1	0.6	0	1	0	0	1	0.5
1978	chr1:1351570:1351908:339	339	12	6	10	17	12	11.4	7	30	29	14	16	22.25
1979	chr1:1349903:1351536:1634	1634	0	3	0	1	1	1	1	1	6	1	3	2.75
1980	chr1:1004649:1004750:102	102	0	0	0	0	0	0	0	0	0	0	0	0
1981	chr1:1004960:1005232:273	273	0	0	0	0	0	0	0	0	0	0	0	0
1982	chr1:1004774:1004848:75	75	0	0	0	0	0	0	0	0	0	0	0	0
1983	chr1:1004874:1004932:59	59	0	0	0	0	0	0	0	0	0	0	0	0
1984	chr1:1004571:1004623:53	53	0	0	0	0	0	0	0	0	0	0	0	0
1985	chr1:1004457:1004546:90	90	0	0	0	0	0	0	0	1	0	0	0	0.25
1986	chr1:1410474:1411388:915	915	9	5	4	14	5	7.4	5	9	6	6	4	6.25
1987	chr1:1411414:1411586:173	173	0	0	0	0	0	0	0	0	1	0	0	0.25
1988	chr1:1411620:1411992:373	373	0	0	0	0	0	0	0	0	0	0	0	0
1989	chr1:1118036:1119690:1655	1655	1	0	1	1	0	0.6	0	2	2	0	0	1
1990	chr1:1117528:1118009:482	482	0	0	0	2	0	0.4	0	1	0	0	0	0.25
1991	chr1:1042642:1044205:1564	1564	3	1	0	3	0	1.4	1	2	1	1	0	1
1992	chr1:1451879:1451940:62	62	0	0	0	0	0	0	0	0	0	0	0	0
1993	chr1:1451454:1451674:221	221	0	0	0	0	0	0	0	0	1	0	0	0.25
1994	chr1:1451979:1451997:19	19	0	0	0	0	0	0	0	0	0	0	0	0
1995	chr1:1451711:1451838:128	128	11	2	7	5	3	5.6	4	9	6	4	6	6.25
1996	chr1:1168963:1170520:1558	1558	1	0	2	2	0	1	1	2	2	0	1	1.25
1997	chr1:1228323:1229603:1281	1281	3	1	4	4	4	3.2	3	10	6	5	4	6.25
[truncated: 7,983 more rows]
